# Supplementary material for: Tax structure, government debt, and the relative power of local education supply
Source: PLoS One. 2024 Jun 11;19(6):e0301985. doi: 10.1371/journal.pone.0301985 (PMC11166307; doi:10.1371/journal.pone.0301985)
Supplement: S1 Table — (XLSX) [file pone.0301985.s001.xlsx]

## Sheet: Sheet1
id	year	y2	y	indi	gove	cr	pm	ln(den)	ln(pgdp)	open	urb	fssr	pvat	ln(nfa)	ln(einv)
1	2010	1.03486	0.999999	0.0914768	0.0291067	0.655259		6.63698	11.2377	1.44738	0.859575	0.866269	0.452609	20.0306
1	2011	0.958907	0.999996	0.0907766	0.0265138	0.666478	0.0662228	6.64975	11.3103	1.5488	0.86233	0.926369	0.435512	20.0452
1	2012	0.907841	0.999999	0.0849158	0.0250176	0.683834	0.026273	6.66525	11.3791	1.44085	0.861982	0.899498	0.442465	20.0804
1	2013	0.935274	0.999999	0.0911855	0.0233224	0.687499	0.0229914	6.68005	11.4426	1.36598	0.863013	0.877194	0.43967	20.1257
1	2014	0.972622	1.00001	0.0952333	0.0218713	0.727487	0.0192888	6.69373	11.5129	1.19658	0.864008	0.890045	0.42594	20.1745	4.47734
1	2015	0.89989	0.999994	0.101214	0.0203066	0.724806	0.0128944	6.70453	11.5759	0.864274	0.8651	0.823302	0.40269	20.2277	5.24307
1	2016	0.834175	1.00002	0.112425	0.018301	0.687646	0.0049044	6.71545	11.6801	0.730255	0.865019	0.79312	0.353997	20.2665	5.21529
1	2017	0.856578	1.0007	0.118436	0.0170751	0.659338	4.41e-05	6.72091	11.7675	0.781198	0.864514	0.796363	0.307856	20.3075	5.63887
1	2018	0.84909	1.00052	0.125902	0.0158938	0.612469	-0.0043229	6.72604	11.8509	0.899312	0.865008	0.774811	0.311347	20.3578	5.60307
1	2019	0.947876	0.998973	0.0935449	0.0142037	0.661345	-0.0039811	6.73959	12.009	0.810156	0.866	0.785219	0.313025	20.4161	5.69287
2	2010	1.04142	1	0.0401942	0.014841	0.404787		6.72783	11.1981	0.603324	0.795681	0.776278	0.37712	20.2313
2	2011	1.00703	1.00001	0.0357425	0.0124522	0.40216	0.0476393	6.73629	11.3529	0.590815	0.805	0.810057	0.339612	20.2444
2	2012	0.940505	1	0.0281588	0.0120212	0.423076	0.0411321	6.74042	11.4422	0.56605	0.815633	0.821207	0.312934	20.2898
2	2013	1.03712	0.999998	0.0280462	0.0108071	0.449436	0.0407722	6.73097	11.509	0.55414	0.819973	0.815574	0.313145	20.3568
2	2014	1.0629	0.999993	0.0301127	0.0098176	0.445719	0.0346795	6.74262	11.5639	0.523014	0.822676	0.828631	0.305976	20.4332	4.28165
2	2015	0.947304	1	0.0306549	0.0099861	0.476586	0.0243924	6.75392	11.5895	0.430556	0.826374	0.82513	0.282497	20.5179	5.06859
2	2016	0.81804	1	0.0355352	0.0097032	0.472823	0.0145726	6.76774	11.6532	0.381282	0.829065	0.736194	0.260011	20.5859	5.03172
2	2017	0.803431	1.00207	0.0504294	0.0094102	0.458953	0.0007131	6.7783	11.6889	0.411126	0.829159	0.704189	0.283307	20.659	5.47143
2	2018	0.889565	0.996147	0.0616169	0.0098061	0.429992	0.0016642	6.80955	11.7012	0.430731	0.831502	0.678441	0.331615	20.7398	5.3825
2	2019	0.822681	1.01198	0.0400222	0.0125072	0.429407	0.0015635	6.81161	11.4117	0.520711	0.8348	0.686978	0.301662	20.8317	5.45992
3	2010	1.43293	1.25805	0.0434517	0.0325491	0.422778		6.43045	10.4316	0.218461	0.420207	0.536211	0.446373	19.4127
3	2011	1.29763	1.17641	0.03919	0.0274329	0.419442	0.019492	6.44047	10.5946	0.224259	0.440409	0.548223	0.417891	19.4231
3	2012	1.25317	1.10981	0.0291979	0.0251988	0.439308	0.0102138	6.4486	10.6817	0.181648	0.451346	0.586697	0.393896	19.4679
3	2013	1.27286	1.16932	0.0291952	0.0217532	0.405045	-0.0302028	6.45149	10.7891	0.17834	0.462919	0.602593	0.389284	19.5258
3	2014	1.25722	1.14119	0.0289291	0.0213709	0.485137	0.0500097	6.65694	10.799	0.169887	0.475933	0.606323	0.382366	19.5977	3.8766
3	2015	1.20405	1.07939	0.0316995	0.0203959	0.513785	0.0094595	6.66763	10.8404	0.138952	0.583	0.54962	0.37606	19.6871	4.92202
3	2016	1.28493	1.13726	0.0300246	0.0187573	0.52199	0.0078434	6.67356	10.9183	0.130052	0.599596	0.55048	0.306731	19.7558	4.91567
3	2017	1.19828	1.02909	0.0307651	0.0181594	0.537138	0.008236	6.54066	10.9512	0.139435	0.616375	0.561146	0.242902	19.8221	5.36802
3	2018	1.22905	1.10843	0.0343805	0.0187515	0.601454	0.0076476	6.42403	10.9282	0.150383	0.631597	0.524073	0.247758	19.9041	5.26104
3	2019	1.26072	1.10253	0.0201832	0.023958	0.444586	0.0068865	6.49513	10.8754	0.202839	0.6505	0.541311	0.241409	19.9967	5.36372
4	2010	1.13179	0.993659	0.0380413	0.0185046	0.260107		6.30109	10.9919	0.142235	0.326312	0.589117	0.421058	19.2175
4	2011	1.06079	0.961696	0.0357646	0.0163162	0.253418	0.0104775	6.3032	11.1784	0.128968	0.324112	0.578609	0.402215	19.2279
4	2012	1.05887	0.937739	0.0254741	0.0161388	0.27087	0.0056307	6.30781	11.2469	0.112881	0.535963	0.614081	0.383839	19.2725
4	2013	1.12093	1.02974	0.022329	0.0156995	0.281248	-0.034908	6.28918	11.3246	0.12824	0.549702	0.640452	0.350265	19.336
4	2014	1.23201	1.1183	0.0215626	0.0159806	0.324231	0.0449849	6.32245	11.2954	0.165388	0.562099	0.61707	0.328248	19.4121	4.06988
4	2015	1.25549	1.12551	0.0192874	0.0160906	0.363328	0.0059877	6.32744	11.2696	0.141959	0.583103	0.565594	0.342909	19.4948	4.88839
4	2016	1.09397	0.96825	0.0198169	0.0165468	0.385559	0.0048221	6.33134	11.3051	0.112068	0.604098	0.552603	0.273006	19.5731	4.86934
4	2017	1.22241	1.04981	0.021047	0.015592	0.416132	0.0060819	6.28017	11.3263	0.102535	0.616437	0.573996	0.222865	19.6424	5.35468
4	2018	1.19811	1.08053	0.0244488	0.0145243	0.41253	0.0058256	6.27885	11.3834	0.0861962	0.631442	0.577127	0.240366	19.7274	5.23586
4	2019	1.20933	1.05759	0.0151807	0.0153592	0.319275	0.0042202	6.27885	11.3698	0.110349	0.6432	0.583503	0.251776	19.823	5.29502
5	2010	1.37103	1.2037	0.0261432	0.0360355	0.287796		6.67235	10.1713	0.0882903	0.444199	0.439248	0.359275	18.8884
5	2011	1.27696	1.15767	0.0223341	0.0288272	0.287353	0.0196017	6.69157	10.3179	0.0891289	0.453805	0.483675	0.303869	18.9044
5	2012	1.33694	1.184	0.0133767	0.0316108	0.302298	0.0052803	6.70644	10.3936	0.0776452	0.46582	0.486459	0.283509	18.9557
5	2013	1.66141	1.52626	0.0157002	0.0330556	0.3615	0.0681295	6.71351	10.3353	0.073056	0.479099	0.401838	0.452757	19.0225
5	2014	1.32693	1.20446	0.0140903	0.0317889	0.369478	-0.0631531	6.74052	10.4025	0.0712756	0.49129	0.452617	0.308333	19.1019	4.02998
5	2015	1.17732	1.05543	0.0156887	0.0312568	0.392387	0.0057304	6.75886	10.4178	0.0587009	0.513803	0.369687	0.2944	19.1902	4.78799
5	2016	1.20817	1.06933	0.0146302	0.0289174	0.40672	0.006289	6.77072	10.4706	0.0501942	0.5353	0.384662	0.244845	19.2727	4.76949
5	2017	1.28771	1.10589	0.0177171	0.0287694	0.447035	0.0041005	6.77168	10.4792	0.0439599	0.553143	0.402399	0.216166	19.3456	5.25584
5	2018	1.1789	1.0632	0.018743	0.0289144	0.441021	0.0018645	6.77262	10.4993	0.0420246	0.568703	0.388813	0.240647	19.4342	5.08631
5	2019	1.20448	1.05334	0.00893736	0.0305287	0.317163	0.0019977	6.77736	10.5063	0.0538012	0.5815	0.375883	0.234958	19.5331	5.17702
6	2010	1.00083	0.878679	0.0305845	0.0669484	0.31045		4.83529	10.022	0.0199599	0.4517	0.343642	0.434267	18.1987
6	2011	1.04945	0.951413	0.0250633	0.0603427	0.31916	0.0158864	4.84079	10.1523	0.0180503	0.4642	0.358457	0.396795	18.217
6	2012	1.0309	0.912967	0.0184872	0.0556117	0.333881	0.0051465	4.84336	10.2449	0.0196313	0.4763	0.39976	0.329392	18.2696
6	2013	1.41975	1.30426	0.0225571	0.0552013	0.378996	0.0612957	4.84272	10.2471	0.01825	0.4895	0.546625	0.34305	18.3285
6	2014	0.925518	0.840098	0.0148768	0.0559077	0.393518	-0.0572707	4.84315	10.3268	0.0237437	0.501	0.381482	0.323578	18.3925	4.00733
6	2015	1.00086	0.897246	0.0135611	0.0552215	0.427543	0.0009684	4.84732	10.3366	0.0305888	0.521994	0.341907	0.287592	18.4665	4.93375
6	2016	1.03458	0.915687	0.0142628	0.0515296	0.439521	0.0004552	4.84777	10.4086	0.0254545	0.541909	0.341281	0.187878	18.531	4.92213
6	2017	1.02502	0.880292	0.018449	0.0546189	0.499069	0.0012983	4.84564	10.3803	0.026601	0.559202	0.28733	0.102309	18.5902	5.34435
6	2018	0.865064	0.780167	0.0222341	0.0542619	1.0061	0.0009405	4.12651	10.4534	0.0221161	0.57235	0.280016	0.207758	18.6642	5.20454
6	2019	0.845972	0.739822	0.0112671	0.061403	0.343514	-0.0011331	4.83921	10.4638	0.0303006	0.5838	0.275962	0.212761	18.7487	5.31906
7	2010	1.28219	1.1257	0.0287817	0.0496513	0.404426		6.33265	9.82287	0.193506	0.302264	0.338527	0.407448	18.6989
7	2011	1.1845	1.07385	0.0255852	0.0436344	0.402515	0.0113878	6.26012	9.98948	0.19385	0.302698	0.386539	0.336496	18.7146
7	2012	1.09563	0.970295	0.0180704	0.0409791	0.41857	0.0063619	6.26485	10.088	0.141286	0.301646	0.416951	0.313887	18.7653
7	2013	1.27128	1.16786	0.0184583	0.0370139	0.418796	0.028175	6.32588	10.1247	0.110502	0.275711	0.488862	0.345336	18.8112
7	2014	1.12805	1.02394	0.0168753	0.0381783	0.494801	-0.0163182	6.24659	10.1849	0.107055	0.379885	0.420614	0.343441	18.8829	4.16511
7	2015	1.30007	1.16548	0.0196561	0.0355666	0.4507	-0.109572	6.25251	10.2774	0.0923597	0.4667	0.375547	0.380447	18.9497	4.8859
7	2016	1.28664	1.13878	0.0213049	0.0323997	0.525935	0.109661	6.25848	10.3087	0.0739035	0.528181	0.392285	0.311044	19.0294	4.88615
7	2017	1.21902	1.04691	0.0231601	0.0332978	0.51965	0.0059236	6.29574	10.2948	0.0935938	0.509662	0.387799	0.236127	19.092	5.3134
7	2018	0.973805	0.878237	0.0256523	0.036186	0.57609	-0.008988	6.29657	10.3436	0.0799357	0.525393	0.272602	0.243478	19.17	5.18778
7	2019	1.45713	1.27429	0.0149885	0.0361434	0.408831	0.0238222	6.30237	10.369	0.0906883	0.5469	0.376336	0.233334	19.2587	5.29822
8	2010	1.46678	1.28776	0.0305586	0.0327263	0.257914		6.2448	10.3447	0.0515666	0.311368	0.428377	0.442497	18.4426
8	2011	1.23082	1.11584	0.0262683	0.0304038	0.258799	0.0117866	6.25676	10.4927	0.0536867	0.312059	0.440666	0.409563	18.4875
8	2012	1.26017	1.11601	0.0181652	0.0276274	0.273538	0.0069556	6.26586	10.57	0.052386	0.311416	0.457618	0.380628	18.5738
8	2013	1.38095	1.26861	0.0266271	0.026419	0.295987	0.0423373	6.27889	10.5956	0.0528469	0.314952	0.702493	0.305617	18.6802
8	2014	1.17106	1.06298	0.0182615	0.0253917	0.31137	-0.0269323	6.29237	10.6614	0.060848	0.31581	0.497574	0.368691	18.7989	3.98192
8	2015	1.28761	1.15431	0.0154414	0.0242556	0.320821	0.0090061	6.30919	10.7104	0.0516647	0.485597	0.435013	0.359646	18.9245	4.8905
8	2016	1.27252	1.12628	0.0160216	0.0227578	0.333199	0.0087368	6.31647	10.7669	0.0536501	0.505603	0.436518	0.0377215	19.041	4.91276
8	2017	1.34295	1.15333	0.0162556	0.0225056	0.359547	0.007423	6.31904	10.7869	0.0678833	0.523104	0.43514	0.290759	19.1431	5.34262
8	2018	1.29802	1.17064	0.0177867	0.0228957	0.377492	0.0053326	6.30134	10.7906	0.0862339	0.536396	0.423292	0.278052	19.2599	5.20534
8	2019	1.35712	1.18683	0.0184588	0.026036	0.28988	-0.0056725	6.30773	10.7719	0.103401	0.5491	0.41329	0.266508	19.3851	5.33602
9	2010	0.998436	0.876578	0.0354068	0.0420206	0.37331		5.94678	10.3476	0.255319	0.43194	0.530573	0.418078	17.5283
9	2011	0.906212	0.821558	0.0339335	0.0390625	0.38228	0.004702	5.91498	10.4826	0.262603	0.434298	0.513818	0.406856	17.5698
9	2012	0.928388	0.822183	0.021443	0.0382669	0.413226	0.0052081	5.91981	10.5402	0.244437	0.434712	0.543382	0.367292	17.6489
9	2013	0.52186	0.479407	0.0154069	0.0385881	0.441781	-0.0286209	5.92496	10.5939	0.231814	0.433268	0.470269	0.248477	17.7263
9	2014	1.00304	0.910467	0.0220547	0.0384126	0.500277	0.0408761	5.93145	10.5785	0.220764	0.435928	0.536219	0.349891	17.7951	4.28345
9	2015	1.12138	1.00529	0.0230041	0.0374035	0.526694	0.004557	5.93633	10.6151	0.229279	0.540707	0.500935	0.376404	17.8727	5.09393
9	2016	1.18751	1.05104	0.0245043	0.0350939	0.319469	-0.677433	5.94194	11.2085	0.214676	0.5613	0.472402	0.291435	17.9327	4.96265
9	2017	1.173	1.00738	0.0321469	0.0319242	0.537941	0.410348	5.9453	10.7864	0.225506	0.57879	0.451287	0.247124	17.9936	5.40273
9	2018	1.18153	1.06558	0.035422	0.0280289	0.530367	0.006344	5.94852	10.8663	0.215663	0.594187	0.458144	0.256519	18.0683	5.27778
9	2019	1.18067	1.03252	0.0230622	0.0275689	0.378769	0.005644	5.95531	10.8461	0.222473	0.6072	0.453342	0.24301	18.1526	5.36778
10	2010	1.30729	1.14773	0.0288967	0.0570088	0.369536		6.3646	9.75202	0.10166	0.40932	0.331322	0.400525	18.1385
10	2011	1.40087	1.27001	0.0297535	0.0499677	0.368496	0.0116908	6.38142	9.90484	0.0985767	0.418376	0.328876	0.383253	18.1652
10	2012	1.22055	1.08092	0.0196239	0.0491494	0.407342	0.0051945	6.35759	9.96932	0.0721035	0.428474	0.342098	0.380797	18.2283
10	2013	0.68019	0.624858	0.0174709	0.0464297	0.446023	0.059987	6.40935	9.9537	0.0706987	0.441998	0.39159	0.194092	18.3108
10	2014	1.13613	1.03127	0.0180887	0.0471687	0.455589	-0.0543311	6.42589	10.0327	0.0774261	0.454295	0.324842	0.383658	18.4042	2.91452
10	2015	1.23443	1.10663	0.0100806	0.0443971	0.496009	0.0053181	6.3719	10.0964	0.062599	0.477298	0.472358	0.206241	18.5037	4.80942
10	2016	1.2135	1.07404	0.0242492	0.0390561	0.457541	0.0043582	6.44664	10.205	0.0603601	0.498299	0.27231	0.335619	18.5978	4.80602
10	2017	1.2993	1.11585	0.0226838	0.0370597	0.478596	0.0038834	6.453	10.2576	0.0687171	0.515697	0.302821	0.274819	18.681	5.23642
10	2018	1.21731	1.09784	0.0210803	0.0364248	0.495655	0.0037101	6.45805	10.2823	0.0682901	0.529101	0.301113	0.26115	18.7796	5.07764
10	2019	1.23635	1.08121	0.0126153	0.0406392	0.429882	0.00296	6.46559	10.2649	0.0729998	0.4137	0.290377	0.25287	18.888	5.21324
11	2010	1.20129	1.05467	0.0300397	0.0415958	0.316259		6.47288	10.3686	0.24053	0.293636	0.58929	0.462403	18.2654
11	2011	1.13997	1.03348	0.0306595	0.0372343	0.317765	0.0317649	6.48677	10.5125	0.212117	0.300934	0.615267	0.438717	18.2861
11	2012	1.11672	0.988966	0.0224223	0.0349434	0.326098	0.0085267	6.50346	10.6115	0.176954	0.313405	0.642255	0.402788	18.3428
11	2013	1.17408	1.07857	0.0262439	0.0332967	0.327022	-0.0473374	6.50776	10.7374	0.188119	0.395332	0.391595	0.877081	18.4202
11	2014	1.05506	0.957687	0.0228819	0.0293075	0.342581	0.0612121	6.52766	10.7874	0.149328	0.332305	0.828025	0.410798	18.4636	3.99783
11	2015	0.928768	0.832614	0.0258557	0.0264675	0.321199	0.0104335	6.56999	10.9052	0.122336	0.550009	0.629501	0.428994	18.5813	4.9395
11	2016	0.933807	0.826493	0.0308909	0.0244733	0.321607	0.0101531	6.59114	10.9848	0.122858	0.557818	0.665596	0.356379	18.6969	4.91965
11	2017	1.00715	0.864947	0.0508011	0.0263804	0.337254	0.0190023	6.6003	11.0282	0.128656	0.584994	0.568854	0.224214	18.7822	5.39726
11	2018	1.07553	0.969983	0.0447842	0.0234108	0.336895	0.0231346	6.61084	11.0807	0.148673	0.600091	0.583593	0.208223	18.8835	5.27919
11	2019	1.19537	1.04538	0.0285151	0.0226956	0.421421	0.0183839	6.61919	11.09	0.125159	0.6484	0.606999	0.159688	18.9948	5.37114
12	2010	1.19883	1.05251	0.0388403	0.0542205	0.269617		4.54512	10.1542	0.02429	0.323418	0.351719	0.446389	18.0569
12	2011	1.20683	1.09409	0.0400844	0.0435609	0.256548	0.0067778	4.54826	10.3642	0.0110166	0.324477	0.369619	0.426442	18.0696
12	2012	1.16145	1.02859	0.0387832	0.042304	0.275547	0.0042897	4.55359	10.4279	0.00814017	0.325271	0.349915	0.413404	18.1212
12	2013	1.16815	1.07312	0.0199044	0.0404845	0.309016	0.074678	4.55392	10.4239	0.0124592	0.327397	0.346966	0.413534	18.1942
12	2014	1.08498	0.984842	0.025171	0.0394488	0.305474	-0.0735152	4.56513	10.5487	0.0295277	0.329326	0.422933	0.346966	18.28	3.93633
12	2015	1.17654	1.05474	0.0246739	0.0383506	0.334073	0.0021366	4.57068	10.5585	0.0183052	0.468004	0.332488	0.375194	18.3681	4.86368
12	2016	1.20457	1.06614	0.0282456	0.0364173	0.348189	0.0006565	4.5745	10.615	0.021954	0.490005	0.270394	0.338462	18.4467	4.80607
12	2017	1.19065	1.02254	0.034383	0.0361595	0.382451	0.0048971	4.57196	10.6286	0.0204601	0.507013	0.264251	0.290899	18.5203	5.31223
12	2018	1.17318	1.05804	0.0370568	0.0377696	0.405472	0.0065986	4.56934	10.6329	0.0220912	0.520691	0.277207	0.319322	18.6095	5.09706
12	2019	1.15333	1.00862	0.0274123	0.0401632	0.309912	0.0024709	4.57196	10.6233	0.0154719	0.5326	0.266623	0.285494	18.7091	5.16803
13	2010	1.24455	1.09266	0.0311048	0.0534648	0.401326		6.20887	9.80234	0.179257	0.392269	0.249509	0.402574	17.3083
13	2011	1.29831	1.17703	0.0284564	0.0481124	0.398312	0.0068194	6.21246	9.96806	0.201685	0.4033	0.271067	0.390872	17.3608
13	2012	1.21617	1.07704	0.0201065	0.0443114	0.423121	0.0049471	6.21495	10.0476	0.202291	0.413921	0.315465	0.356791	17.4546
13	2013	1.05245	0.96683	0.0199912	0.041206	0.462099	0.0230977	6.22307	10.0812	0.219404	0.429145	0.369315	0.355323	17.5706
13	2014	0.895587	0.81293	0.0203891	0.0381948	0.47193	-0.0144961	6.23604	10.1667	0.19617	0.441403	0.612632	0.197469	17.6993	3.5701
13	2015	0.974896	0.873967	0.0336664	0.0359637	0.488756	0.0030377	6.24072	10.2235	0.135772	0.466407	0.32914	0.352355	17.835	4.88333
13	2016	0.995479	0.881078	0.0306086	0.0312361	0.465574	0.0033421	6.24423	10.3721	0.124369	0.488895	0.316154	0.301063	17.9614	4.90357
13	2017	1.13904	0.978219	0.0278254	0.0291389	0.484318	0.0027914	6.24174	10.4393	0.130112	0.506008	0.346891	0.246825	18.0708	5.29651
13	2018	1.03632	0.934621	0.0245675	0.0311159	0.497904	0.0021624	6.24393	10.4602	0.138012	0.52064	0.32013	0.233599	18.1944	5.1653
13	2019	1.07405	0.939279	0.0152324	0.035691	0.385156	0.0028756	6.24832	10.4223	0.155375	0.532	0.309552	0.242635	18.3258	5.30311
14	2010	1.18402	1.11423	0.0405835	0.03217	0.450109		6.26272	10.8243	0.301289	0.825398	0.730226	0.420205	18.2609
14	2011	1.11951	1.04857	0.0407509	0.0282675	0.540528	0.161096	6.26068	10.8055	0.2651	0.833499	0.730099	0.398352	18.2786
14	2012	1.05453	0.979842	0.0348217	0.027948	0.567811	0.0060838	6.26096	10.9048	0.231426	0.837599	0.776462	0.406222	18.3394
14	2013	0.982787	0.95801	0.0349331	0.0266073	0.531526	-0.156906	6.26451	11.0936	0.235293	0.8412	0.775062	0.398698	18.4315
14	2014	0.968825	0.993566	0.0357887	0.0251299	0.666563	0.144188	6.2681	10.9857	0.258963	0.842499	0.802163	0.390807	18.5177	3.88609
14	2015	0.89205	0.839382	0.0309411	0.0232212	0.658518	0.0047503	6.26802	11.0585	0.242525	0.84404	0.652967	0.352885	18.6167	4.90779
14	2016	0.998908	0.936971	0.0333076	0.0212539	0.670865	0.0052613	6.25554	11.1307	0.297432	0.845495	0.666615	0.32543	18.6926	4.85055
14	2017	0.922826	0.922254	0.0390322	0.0187808	0.616216	0.0069939	6.27189	11.2585	0.270727	0.847017	0.650969	0.294909	18.772	5.3489
14	2018	0.921061	0.955306	0.0386595	0.017409	0.550305	0.0087484	6.27997	11.3882	0.279412	0.848747	0.688029	0.28848	18.8659	5.2183
14	2019	0.840962	0.920457	0.023425	0.0212494	0.566603	0.0093732	6.29856	11.4153	0.277804	0.852453	0.633223	0.269255	18.9658	5.31583
15	2010	1.56322	1.47107	0.0391446	0.0803265	0.447947		5.41201	9.9697	0.0552278	0.549142	0.415575	0.412287	17.7749
15	2011	1.20231	1.12613	0.0436262	0.0662658	0.442209	0.0217045	5.41718	10.1402	0.0330304	0.564899	0.382011	0.396813	17.7989
15	2012	1.26303	1.17357	0.0339975	0.0598032	0.466049	0.0058613	5.42	10.2333	0.0341548	0.579504	0.430425	0.388543	17.8623
15	2013	0.977135	0.9525	0.0279158	0.0582987	0.487669	0.0063824	5.47339	10.2649	0.0306216	0.590262	0.404042	0.375701	17.9543
15	2014	1.03475	1.06117	0.0293868	0.0529995	0.540561	0.0039575	5.47497	10.2958	0.0295382	0.600425	0.473178	0.328396	18.0388	4.20425
15	2015	1.16583	1.097	0.0318822	0.0494195	0.576916	0.0046385	5.41161	10.3414	0.0244535	0.610211	0.317728	0.352235	18.1218	4.94414
15	2016	1.14265	1.0718	0.0282088	0.0511651	0.639412	0.0043675	5.40994	10.3105	0.0230286	0.620077	0.311052	0.344449	18.1946	4.90416
15	2017	1.0061	1.00548	0.0294163	0.0469273	0.629976	0.0052565	5.41294	10.3942	0.0219825	0.629382	0.332642	0.282147	18.2684	5.32093
15	2018	0.960076	0.995773	0.0270112	0.0407489	0.596942	0.0049486	5.41294	10.5153	0.0295042	0.639673	0.358367	0.283271	18.3562	5.19465
15	2019	0.920519	1.00754	0.0135538	0.0394102	0.622784	0.0031067	5.42159	10.5486	0.039155	0.656174	0.358137	0.303788	18.4501	5.30483
17	2010	1.28908	1.21309	0.0355584	0.052052	0.298314		5.47183	10.2271	0.0273749	0.41837	0.573342	0.339538	17.7933
17	2011	1.11674	1.04597	0.0317977	0.0418512	0.263398	0.0049007	5.48392	10.503	0.0412949	0.4343	0.593138	0.31836	17.8189
17	2012	1.17244	1.0894	0.0268934	0.0402677	0.281257	0.0047901	5.48571	10.5846	0.0545858	0.453131	0.661267	0.254101	17.8856
17	2013	0.960178	0.935971	0.0277142	0.0401133	0.320308	0.008369	5.49373	10.5801	0.0489885	0.468702	0.604604	0.235437	17.982
17	2014	0.952701	0.977031	0.0255661	0.038775	0.359005	0.001806	5.49669	10.5763	0.0315149	0.484602	0.558663	0.240689	18.0882	3.891
17	2015	1.14348	1.07597	0.0257106	0.0429994	0.438719	0.0047827	5.50357	10.4639	0.0081663	0.500202	0.399212	0.273051	18.2039	4.88847
17	2016	1.16316	1.09104	0.0206602	0.0408697	0.452308	0.0045066	5.49403	10.5204	0.00402959	0.515313	0.420441	0.32275	18.3004	4.83018
17	2017	1.07949	1.07882	0.019205	0.0351539	0.419305	0.0050182	5.48979	10.6663	0.00354588	0.529267	0.492805	0.366102	18.3941	5.26922
17	2018	1.03485	1.07332	0.0205702	0.0356774	0.412403	0.0047389	5.49275	10.7693	0.00451334	0.53964	0.465423	0.333597	18.5021	5.10536
17	2019	0.936357	1.02487	0.012362	0.0414762	0.375855	0.0033402	5.49569	10.7625	0.00745659	0.5488	0.456824	0.313892	18.6153	5.18128
18	2010	1.31796	1.24027	0.0333393	0.0399703	0.273137		5.43626	10.384	0.0493075	0.510433	0.619931	0.38115	17.4773
18	2011	1.25873	1.17897	0.0351885	0.0334087	0.26401	0.0103643	5.43866	10.5766	0.0819543	0.5275	0.599788	0.36013	17.5037
18	2012	1.23584	1.14831	0.0265348	0.0300154	0.270404	0.0024766	5.44325	10.6978	0.07697	0.544808	0.638604	0.329755	17.5759
18	2013	1.13344	1.10487	0.0338338	0.0308165	0.288225	-0.0449605	5.44738	10.7604	0.0551496	0.555186	0.601195	0.29446	17.6812
18	2014	1.18107	1.21123	0.0285778	0.0310237	0.34683	0.0497777	5.44783	10.7132	0.0651024	0.564886	0.606167	0.311119	17.7981	3.82603
18	2015	1.24709	1.17346	0.0201262	0.0305852	0.363783	0.0031203	5.44911	10.7143	0.0535426	0.574206	0.521349	0.252614	17.9267	4.7995
18	2016	1.17456	1.10173	0.0178174	0.0304391	0.38776	0.0025676	5.45285	10.7204	0.0376369	0.583423	0.51779	0.282935	18.0236	4.81846
18	2017	1.14683	1.14612	0.0190015	0.0281372	0.381169	0.0038842	5.45285	10.8095	0.0406884	0.590387	0.568154	0.340496	18.123	5.32571
18	2018	0.960297	0.996002	0.0169956	0.0247298	0.354397	0.0047609	5.45738	10.9651	0.0340329	0.598843	0.54847	0.304172	18.2366	5.16144
18	2019	0.91897	1.00584	0.00915766	0.0273823	0.364925	0.0041344	5.4619	10.9633	0.0537898	0.607943	0.547332	0.282725	18.3548	5.25779
19	2010	1.11081	1.04533	0.0238565	0.0522273	0.214634		4.96269	10.6239	0.0126306	0.462797	0.618551	0.327892	17.4018
19	2011	1.05256	0.985861	0.034405	0.0436155	0.191707	0.0527313	5.08401	10.8136	0.0105338	0.478699	0.614452	0.319515	17.4301
19	2012	1.13978	1.05905	0.0242136	0.036242	0.189822	0.005372	5.08807	10.9717	0.0161	0.5002	0.606683	0.330089	17.493
19	2013	1.0055	0.980153	0.029276	0.0331254	0.213258	0.0055689	5.09326	10.9851	0.00706119	0.510856	0.616948	0.326653	17.5992
19	2014	0.963346	0.987947	0.025652	0.0344545	0.218028	0.0051962	5.09899	10.9572	0.00567221	0.521457	0.605255	0.30951	17.6978	3.82755
19	2015	1.1362	1.06911	0.0185286	0.0380988	0.299785	0.0051309	5.10878	10.8446	0.00404836	0.531563	0.392644	0.309453	17.8059	4.91764
19	2016	1.13338	1.06311	0.0205464	0.0371619	0.345461	0.0040062	5.02697	10.8592	0.00574236	0.542053	0.384793	0.395304	17.8332	4.83044
19	2017	0.997642	0.997024	0.00767271	0.0352481	0.318327	0.0038792	5.11552	10.9208	0.00548111	0.552944	0.51665	0.392577	17.9016	5.23077
19	2018	0.955994	0.991538	0.0250445	0.0317436	0.298762	0.0036896	5.03313	11.0007	0.00523255	0.56308	0.519906	0.343909	17.9834	5.07
19	2019	0.872325	0.954785	0.0132248	0.030533	0.375301	0.0026415	5.03313	10.9946	0.00762325	0.57508	0.478386	0.34784	18.0711	5.14166
20	2010	1.21121	1.13982	0.0269249	0.121155	0.389438		4.80664	9.5605	0.0195843	0.378585	0.329289	0.349079	17.5466
20	2011	1.29085	1.20905	0.0321075	0.0975574	0.333405	-0.0015071	4.81173	9.79918	0.0223224	0.397999	0.351948	0.36289	17.5676
20	2012	1.27746	1.18698	0.0294614	0.0885748	0.346047	0.0047339	4.81593	9.90753	0.0221615	0.414326	0.359004	0.368881	17.6295
20	2013	1.21797	1.18726	0.0272727	0.084462	0.376157	0.0057474	4.81787	9.95475	0.01869	0.430403	0.345231	0.324559	17.7203
20	2014	1.02334	1.04948	0.0148492	0.0803231	0.378129	0.0036281	4.82065	9.98948	0.0187782	0.446603	0.377714	0.325265	17.8278	3.7598
20	2015	1.05107	0.989015	0.0162923	0.0778541	0.456786	0.0042939	4.82541	9.98649	0.0178259	0.463112	0.304345	0.274901	17.945	4.82254
20	2016	1.08186	1.01478	0.0173304	0.073507	0.48404	0.0042589	4.8045	10.0322	0.016917	0.479001	0.279711	0.289119	18.0413	4.83792
20	2017	0.981551	0.980942	0.0163807	0.0606981	0.424312	0.0040308	4.80775	10.2279	0.0159102	0.494449	0.252041	0.312504	18.1351	5.24619
20	2018	1.0145	1.05222	0.0147305	0.0532842	0.405887	0.0026401	4.80775	10.3485	0.0174321	0.509538	0.259622	0.318432	18.2434	5.10663
20	2019	0.874143	0.956775	0.0158254	0.0566677	0.433059	0.0013311	4.80116	10.3601	0.0175603	0.527927	0.245131	0.296396	18.3569	5.22865
21	2010	1.20403	1.13305	0.0352124	0.0593059	0.356815		5.27561	10.0972	0.0203865	0.441239	0.537166	0.354131	17.6566
21	2011	1.2622	1.18222	0.0380574	0.0539182	0.365533	0.0350653	5.293	10.2146	0.0169229	0.457399	0.512713	0.374295	17.6784
21	2012	1.17642	1.09309	0.0322483	0.0502757	0.386874	0.0053153	5.28684	10.312	0.0316503	0.474066	0.555475	0.341731	17.7432
21	2013	1.20152	1.17123	0.0305741	0.0496954	0.423084	0.0065423	5.29789	10.341	0.0269133	0.488739	0.538922	0.307652	17.8402
21	2014	1.12423	1.15294	0.0341299	0.0477807	0.465424	0.0038327	5.30791	10.3557	0.0212138	0.504539	0.541911	0.284223	17.9507	3.79459
21	2015	1.30198	1.22511	0.0232156	0.0498702	0.51056	0.0046033	5.30513	10.3557	0.0122678	0.517238	0.415662	0.287265	18.0751	4.6982
21	2016	1.11908	1.04969	0.0181289	0.0488597	0.526763	0.004265	5.30474	10.3935	0.0127191	0.529283	0.407819	0.291464	18.1776	4.72076
21	2017	1.06103	1.06038	0.0194223	0.0427107	0.475074	0.0044505	5.31693	10.5525	0.0137099	0.541357	0.423272	0.325205	18.276	5.19719
21	2018	1.01641	1.0542	0.0198566	0.040652	0.459282	0.0048647	5.31077	10.6669	0.0152173	0.553734	0.467433	0.283697	18.3889	5.0468
21	2019	0.897324	0.982147	0.0167232	0.0418644	0.41778	0.0035226	5.31992	10.6719	0.0141755	0.568434	0.439304	0.308807	18.5066	5.13465
23	2010	1.19245	1.12216	0.0206787	0.0808858	0.336229		5.37354	9.94516	0.0495148	0.407797	0.472208	0.295997	17.7409
23	2011	1.15381	1.0807	0.0272697	0.066722	0.31357	0.014706	5.37701	10.1743	0.0530075	0.423901	0.476193	0.299742	17.7652
23	2012	1.11809	1.0389	0.0183246	0.0642873	0.34481	0.005369	5.36324	10.2411	0.0299103	0.440747	0.497173	0.239845	17.8321
23	2013	0.943407	0.919623	0.0169276	0.0639756	0.38924	-0.0201867	5.34811	10.2634	0.0378882	0.456699	0.445412	0.234532	17.9295
23	2014	0.872955	0.895248	0.0185595	0.0647852	0.461983	0.0301355	5.35255	10.224	0.0202254	0.471399	0.417771	0.237661	18.0432	3.55963
23	2015	1.0814	1.01755	0.0172486	0.0664959	0.507211	0.0050778	5.35647	10.175	0.0161753	0.486196	0.306691	0.276401	18.1622	4.7013
23	2016	0.994076	0.932438	0.0187356	0.0645781	0.520532	0.0048775	5.36162	10.2074	0.0102819	0.500328	0.276518	0.289168	18.2515	4.7418
23	2017	0.93511	0.93453	0.0244987	0.0593958	0.510602	0.0051389	5.36393	10.2935	0.012631	0.513965	0.290405	0.350534	18.3451	5.22372
23	2018	0.880346	0.913078	0.0250493	0.0554949	0.494836	0.0046953	5.36393	10.3756	0.013731	0.525399	0.32654	3053.99	18.453	5.05877
23	2019	0.878746	0.961813	0.0158342	0.0599787	0.528949	0.0032304	5.36162	10.3813	0.0103896	0.535599	0.335751	0.296087	18.566	5.148
24	2010	1.30915	1.23198	0.0208216	0.083874	0.435343		5.87256	9.69122	0.0854917	0.37564	0.26363	0.414463	17.8226
24	2011	1.36896	1.28221	0.0235179	0.0708088	0.410697	0.007259	5.89543	9.89005	0.0797274	0.395099	0.246245	0.39074	17.841
24	2012	1.12029	1.04094	0.0219066	0.0673747	0.452103	0.0053425	5.90085	9.9344	0.0628523	0.414115	0.215557	0.362301	17.8973
24	2013	1.29762	1.2649	0.0237781	0.0640286	0.485295	0.007565	5.90624	9.99154	0.094863	0.430569	0.198038	0.385733	17.9787
24	2014	1.28509	1.31791	0.0189687	0.0611633	0.519786	0.0035233	5.91446	10.0406	0.0765747	0.444469	0.221083	0.356875	18.079	3.6286
24	2015	1.2952	1.21873	0.019488	0.0610665	0.580863	0.0047815	5.88534	10.0125	0.0634509	0.461246	0.203274	0.324667	18.1869	4.68638
24	2016	1.22437	1.14845	0.0197665	0.0589243	0.57438	0.0050063	5.9253	10.0479	0.0658953	0.476479	0.20536	0.333443	18.2828	4.67002
24	2017	1.19835	1.19761	0.0253535	0.0555897	0.563429	0.0057346	5.92718	10.1312	0.0677345	0.489442	0.221453	0.335408	18.3721	5.19672
24	2018	1.1306	1.17263	0.0245204	0.047669	0.531368	0.0050761	5.93468	10.2481	0.0512427	0.501954	0.238968	0.331172	18.4762	5.0512
24	2019	1.11447	1.21982	0.0169844	0.0513103	0.542471	0.0034479	5.93702	10.2794	0.0472135	0.512354	0.231506	0.336337	18.5859	5.15516
25	2010	0.884893	0.999963	0.0398357	0.0379823	0.31492		2.37186	10.4473	0.168967	0.705617	0.269264	0.277242	17.9162
25	2011	0.857296	1.09623	0.0431366	0.0334407	0.286047	-0.0638096	2.36954	10.7153	0.144764	0.661982	0.254569	0.272223	17.9406
25	2012	0.749556	1.09672	0.0254536	0.0323397	0.286958	-0.0022733	2.30315	10.8714	0.103535	0.699842	0.269529	0.308972	17.995
25	2013	0.753396	1.06084	0.0258205	0.0308273	0.318937	-0.0028609	2.30426	10.9428	0.102773	0.703791	0.277498	0.325109	18.0749
25	2014	0.713923	0.977612	0.0244002	0.0297595	0.322798	0.0002412	2.30327	11.0046	0.147568	0.708411	0.27555	0.296477	18.1008	4.05074
25	2015	0.767935	1.00879	0.0222012	0.0282485	0.329286	0.0008523	2.30208	11.053	0.116408	0.715184	0.275892	0.291866	18.1535	4.79744
25	2016	0.732375	0.988825	0.04097	0.0316439	0.361342	-0.0022553	2.31526	11.0688	0.108644	0.721295	0.256891	0.231759	18.1923	4.81544
25	2017	0.678352	0.90312	0.0401283	0.0340211	0.437702	0.0004445	2.32691	10.9479	0.143379	0.726295	0.195957	0.258068	18.2339	5.28367
25	2018	0.682173	0.924935	0.0407774	0.0401341	0.535185	0.0005752	2.28106	10.8103	0.150427	0.726295	0.191481	0.266917	18.2805	5.12188
25	2019	0.682173	0.924935	0.0221843	0.0557469	0.27324	0.0009555	2.28106	10.7604	0.140785	0.7306	0.182601	0.258237	18.3345	5.21309
26	2010	1.05785	1.19541	0.0155792	0.0251568	0.19949		3.98052	10.5495	0.0100686	0.392803	0.351458	0.240167	17.9652
26	2011	0.965422	1.23449	0.0193857	0.0211897	0.196688	0.0173955	3.98246	10.74	0.00416052	0.387819	0.343059	0.233038	17.9952
26	2012	0.808239	1.18258	0.0117753	0.0191506	0.191424	-0.0012014	3.98403	10.8963	0.00387434	0.389467	0.34892	0.22687	18.0988
26	2013	0.805234	1.13384	0.0110007	0.0190818	0.209302	0.0235326	3.9859	10.9243	0.00725266	0.39325	0.347286	0.207662	18.2297
26	2014	0.808635	1.10731	0.011764	0.0205215	0.225156	-0.0272369	3.82872	11.0084	0.0139985	0.388586	0.355295	0.182466	18.3672	2.33602
26	2015	0.892677	1.17265	0.0141102	0.0215696	0.244394	-0.0007985	3.98089	11.0041	0.0144296	0.379928	0.331718	0.169125	18.4187	4.38265
26	2016	0.881897	1.1907	0.0133244	0.0213109	0.258793	0.0001363	3.98468	11.0417	0.01417	0.302106	0.358405	0.15602	18.4772	4.48908
26	2017	0.991959	1.32064	0.0349261	0.0253573	0.333276	0.001032	3.98944	10.859	0.0152922	0.305407	0.22228	0.262165	18.5552	5.0794
26	2018	0.849618	1.15197	0.0369543	0.0321305	0.426355	0.0015472	3.97649	10.6352	0.0198434	0.304864	0.201102	0.261317	18.6377	4.80693
26	2019	0.886991	1.19999	0.0196086	0.0388477	0.253636	0.0014302	3.97649	10.6068	0.018464	0.5015	0.199792	0.250754	18.727	4.80987
28	2010	0.859214	0.970944	0.0457169	0.0132414	0.143767		2.85635	12.0733	0.0110315	0.695128	0.749961	0.356701	19.045
28	2011	0.655961	0.838781	0.0476631	0.0118066	0.176069	0.235543	2.87193	12.0016	0.0123465	0.706703	0.775111	0.339534	19.0614
28	2012	0.652285	0.954393	0.0360044	0.0110479	0.176959	0.0136665	2.8836	12.1155	0.00729496	0.716966	0.777051	0.323294	19.1051
28	2013	0.646285	0.910024	0.0269306	0.0110468	0.140728	-0.299841	2.87128	12.4564	0.0177917	0.723538	0.848313	0.27601	19.1697
28	2014	0.618562	0.847029	0.0156955	0.0114672	0.196332	0.239959	2.8836	12.2068	0.0109353	0.724463	0.793865	0.249159	19.2451	3.7462
28	2015	0.57067	0.749651	0.013695	0.0111802	0.20349	0.006764	2.89348	12.2413	0.0104811	0.727631	0.77093	0.167786	19.2799	4.80443
28	2016	0.608056	0.820974	0.0145005	0.010932	0.213471	0.0049738	2.90213	12.2807	0.0192198	0.730652	0.803055	0.190816	19.3196	4.894
28	2017	0.801307	1.06682	0.026415	0.0126933	0.244948	0.0051808	2.91471	12.1985	0.0129481	0.737057	0.753829	0.36988	19.3654	5.33113
28	2018	0.662892	0.898793	0.0272815	0.0177992	0.238907	0.0061138	2.92563	12.1089	0.00218511	0.7449	0.738652	0.30395	19.4167	5.14696
28	2019	0.732092	0.990434	0.020473	0.0211789	0.212585	0.0045273	2.93178	12.0615	0.00158627	0.7508	0.797704	0.276417	19.4758	5.2371
29	2010	0.822013	0.928905	0.0323929	0.0454147	0.200596		3.25487	10.4762	0.0597782	0.483523	0.309884	0.291536	17.8213
29	2011	0.740035	0.946286	0.0337079	0.0388336	0.199108	-0.0210355	3.25106	10.6717	0.0863684	0.492724	0.276219	0.304775	17.8186
29	2012	0.577163	0.844478	0.0274138	0.0381149	0.200499	4.95e-06	3.23354	10.7957	0.098567	0.502157	0.271375	0.335819	17.8558
29	2013	0.659985	0.929315	0.0267564	0.03749	0.230412	0.0894888	3.25606	10.7281	0.106118	0.514662	0.301264	0.32453	17.9113
29	2014	0.709878	0.972073	0.0240903	0.0361976	0.230281	-0.0943052	3.24542	10.8565	0.20039	0.525726	0.320002	0.299108	17.9816	2.49897
29	2015	0.742362	0.975191	0.0297019	0.036715	0.250453	0.0012467	3.2311	10.878	0.18034	0.53428	0.286564	0.268925	17.9983	4.48458
29	2016	0.740316	0.999547	0.0253323	0.0360604	0.270273	0.0034619	3.23461	10.9056	0.144353	0.541726	0.29657	0.226107	18.0205	4.65952
29	2017	0.685624	0.912803	0.0358537	0.0386205	0.309597	0.0019584	3.26429	10.8462	0.219619	0.548618	0.232255	0.256883	18.0529	5.20115
29	2018	0.649502	0.880638	0.041546	0.0412111	0.0488835	0.0022089	3.26719	10.783	0.301787	0.548618	0.208238	0.27197	18.0906	4.92568
29	2019	0.585949	0.792719	0.0248832	0.0441166	0.258344	0.0026599	3.26737	10.8536	0.315232	0.5554	0.182353	0.273046	18.1358	5.02758
30	2010	0.968341	1.09426	0.0396813	0.0244411	0.494808		4.88769	11.1114	0.054652	0.678497	0.715471	0.343957	18.2933
30	2011	0.742573	0.949532	0.0400845	0.0213571	0.512142	0.0363543	4.88506	11.2288	0.0600822	0.637706	0.592936	0.336327	18.307
30	2012	0.659941	0.965595	0.0322996	0.0198338	0.527836	0.0122	4.87723	11.3449	0.0433805	0.652085	0.646567	0.361229	18.3619
30	2013	0.72879	1.0262	0.0343369	0.0183737	0.424923	-0.251496	4.90566	11.6599	0.036541	0.662446	0.617352	0.394902	18.4361
30	2014	0.735464	1.00711	0.039398	0.0175533	0.554638	0.224105	4.92232	11.4717	0.0465872	0.674892	0.68039	0.373387	18.5206	3.51987
30	2015	0.824415	1.08298	0.0412733	0.0163092	0.55969	0.009598	4.93194	11.5277	0.0417646	0.682002	0.685999	0.357584	18.583	4.84206
30	2016	0.757102	1.02221	0.0495529	0.0165179	0.597931	0.0094512	4.92371	11.5448	0.0273815	0.690799	0.642071	0.264237	18.6508	4.77085
30	2017	0.805255	1.07207	0.0492879	0.017461	0.639556	0.0071838	4.93201	11.4941	0.0355458	0.698311	0.499961	0.283086	18.7184	5.31246
30	2018	0.885412	1.2005	0.0535781	0.0202848	0.706303	0.0079089	4.95566	11.4407	0.0401589	0.698247	0.573863	0.317843	18.7921	5.13733
30	2019	0.741051	1.00255	0.0413762	0.0258119	0.488936	0.0032035	4.96788	11.3979	0.0445244	0.705	0.486013	0.314174	18.8741	5.21793
31	2010	0.858214	0.969814	0.0222733	0.0108907	0.352861		4.37096	11.4539	0.0537335	0.513855	0.679059	0.297313	18.9944
31	2011	0.869825	1.11225	0.0260101	0.0092167	0.345621	0.0239658	4.37596	11.6296	0.0595348	0.510546	0.644168	0.274311	19.0124
31	2012	0.738377	1.08036	0.0226098	0.0083002	0.340539	0.0139142	4.38408	11.7417	0.0388759	0.506259	0.638307	0.269649	19.0612
31	2013	0.696135	0.980217	0.0158981	0.0083071	0.308649	-0.205445	4.39124	11.9556	0.0372314	0.503362	0.605528	0.256647	19.1328
31	2014	0.713755	0.977382	0.0145558	0.0092291	0.403997	0.191432	4.39213	11.7805	0.0304898	0.490227	0.662496	0.220398	19.2151	3.70204
31	2015	0.768103	1.00901	0.0159277	0.009364	0.43132	0.0112137	4.38941	11.7925	0.0259834	0.548661	0.641553	0.191371	19.2464	4.73198
31	2016	0.776388	1.04825	0.0148271	0.0093393	0.459559	0.0102542	4.39035	11.8206	0.0295468	0.519095	0.654538	0.174696	19.2864	4.77553
31	2017	0.92619	1.23308	0.033712	0.0108822	0.55669	0.0059739	4.39035	11.6886	0.0395411	0.515699	0.416605	0.2343	19.3336	5.32767
31	2018	0.924519	1.25352	0.038602	0.0131446	0.658869	0.0078745	4.39035	11.5364	0.0568326	0.516807	0.391609	0.270938	19.3863	5.12253
31	2019	0.901872	1.22013	0.0218822	0.017021	0.749876	0.0031505	4.39035	11.4493	0.070247	0.839	0.416473	0.292849	19.4467	5.20843
32	2010	0.729114	0.823926	0.0421866	0.0222436	0.185197		5.66266	11.247	0.00096071	0.94243	0.529745	0.297683	16.9882
32	2011	0.69508	0.888802	0.0441975	0.018831	0.178817	0.05476	5.72596	11.4022	0.00050542	0.945102	0.56954	0.340741	17.0052
32	2012	0.603166	0.882524	0.0316118	0.0172423	0.178722	0.0093467	5.73889	11.5448	0.00518169	0.945438	0.685956	0.269068	17.0544
32	2013	0.536944	0.756062	0.0176668	0.0171891	0.199113	0.0092621	5.74984	11.5489	0.00097586	0.946112	0.748361	0.214776	17.1325
32	2014	0.620636	0.84987	0.0138249	0.0173322	0.211208	0.0065912	5.75527	11.595	0.00188967	0.945844	0.793003	0.153767	17.1732	3.99231
32	2015	0.687107	0.902606	0.0113612	0.018293	0.248392	0.0024318	5.80674	11.5216	0.00511673	0.946265	0.757128	0.13541	17.2277	4.80016
32	2016	0.644248	0.86984	0.0113089	0.0179562	0.26411	0.0036773	5.81571	11.5398	0.0103275	0.947425	0.61171	0.139404	17.1884	4.89905
32	2017	0.716016	0.953264	0.0372171	0.0211766	0.302986	0.0051552	5.76604	11.4657	0.00771487	0.94976	0.418121	0.359892	17.2021	5.34286
32	2018	0.640733	0.868748	0.0369915	0.0217689	0.314448	0.0059791	5.76604	11.3856	0.0149087	0.94976	0.37414	0.354524	17.2179	5.15491
32	2019	0.744644	1.00741	0.0220708	0.023176	0.295961	0.0025684	5.76604	11.4883	0.0105236	0.952	0.453792	0.395021	17.2381	5.23331
33	2010	1.32401	1.49618	0.0372803	0.0426245	0.309995		3.87434	10.129	0.0663808	0.252444	0.25629	0.291674	18.1801
33	2011	1.28325	1.6409	0.0398187	0.0357782	0.298147	-0.0013416	3.86865	10.3456	0.0586576	0.256865	0.226965	0.329395	18.2091
33	2012	1.09183	1.59751	0.0291041	0.0321151	0.296523	-0.0029481	3.87004	10.5012	0.0568752	0.261025	0.228979	0.356357	18.2812
33	2013	1.20926	1.70274	0.0245668	0.0304243	0.336189	0.0697825	3.86865	10.5007	0.0429169	0.264561	0.262162	0.324962	18.3759
33	2014	1.18207	1.61868	0.0207976	0.0309429	0.3303	-0.0777914	3.86749	10.6288	0.0294622	0.26617	0.271958	0.316981	18.4036	3.41773
33	2015	1.1497	1.51028	0.0241103	0.030139	0.317172	-0.0007928	3.9429	10.6752	0.0260627	0.319823	0.251973	0.27778	18.4483	4.64842
33	2016	1.13927	1.5382	0.026185	0.0301979	0.336571	0.0001531	3.94027	10.713	0.0294004	0.330792	0.254707	0.283084	18.5015	4.60674
33	2017	1.14227	1.52076	0.0376032	0.0342251	0.407322	0.0025268	3.93615	10.606	0.0349837	0.328173	0.217678	0.257364	18.5488	5.14092
33	2018	1.02372	1.38803	0.0344387	0.041363	0.493145	0.0031598	3.93159	10.4862	0.0384875	0.32822	0.201301	0.24014	18.6011	4.84902
33	2019	1.05921	1.43298	0.0225782	0.039853	0.34096	-0.000347	3.93377	10.5838	0.0363488	0.5111	0.202483	0.232256	18.6606	4.89133
34	2010	0.931673	1.17591	0.0372193	0.0174986	0.461365		6.31576	11.0406	0.106005	0.635825	0.900759	0.364156	19.6059
34	2011	0.89757	1.07686	0.0324937	0.0154504	0.463198	0.0118512	6.32009	11.1934	0.115999	0.732116	0.970014	0.337741	19.64
34	2012	0.829691	0.97515	0.024614	0.0142974	0.481119	0.0074386	6.32355	11.2958	0.12188	0.634541	0.933363	0.325059	19.7166
34	2013	0.855858	1.15947	0.0246816	0.0129495	0.445688	-0.128471	6.32672	11.4975	0.124012	0.63534	0.908905	0.32588	19.8046
34	2014	0.761742	1.07952	0.0271998	0.0127084	0.570671	0.121129	6.34014	11.36	0.13636	0.759852	0.859062	0.318364	19.8831	4.10496
34	2015	0.802931	0.977211	0.0392479	0.0124328	0.605808	0.0020548	6.34236	11.3821	0.120272	0.914348	0.749765	0.372647	19.9216	4.98655
34	2016	0.840026	1.0071	0.0422287	0.0156807	0.814019	0.0002999	6.34424	11.1108	0.135657	0.910097	0.752307	0.368492	19.8624	4.94812
34	2017	0.810434	1.0076	0.0451577	0.0146652	0.777155	0.000178	6.34969	11.1527	0.149998	0.907264	0.767519	0.344829	19.8711	5.41686
34	2018	0.7378	0.974107	0.0441079	0.0163756	0.721596	0.0014498	6.35646	11.2354	0.15709	0.810005	0.746438	0.322914	19.8815	5.27965
34	2019	0.698597	0.924425	0.0284141	0.0191896	0.766915	0.0016364	6.36987	11.2616	0.165884	0.81	0.697073	0.305707	19.8925	5.3274
35	2010	0.769635	0.971395	0.0424096	0.011729	0.360346		6.14363	11.2607	0.682291	0.744245	0.819059	0.363197	19.8033
35	2011	0.788523	0.94603	0.0409289	0.0100478	0.358864	0.0146756	6.14683	11.4218	0.635672	0.624792	0.885963	0.330779	19.8144
35	2012	0.818109	0.961537	0.0281692	0.0091392	0.366628	0.0098364	6.15006	11.5417	0.577923	0.534243	0.841912	0.307395	19.8646
35	2013	0.646307	0.875581	0.0269361	0.0088618	0.330284	-0.151273	6.1526	11.7711	0.557326	0.533199	0.784613	0.293615	19.9309
35	2014	0.628797	0.89111	0.0339795	0.0086199	0.433922	0.151286	6.15598	11.6077	0.517607	0.91755	0.789186	0.322472	19.9944	4.22112
35	2015	0.724923	0.882271	0.0495061	0.0082188	0.469672	0.0031458	6.15771	11.6144	0.443463	0.922001	0.636783	0.394408	20.002	5.02789
35	2016	0.75667	0.907169	0.0504736	0.0093141	0.588007	0.0002175	6.15951	11.4873	0.510567	0.918889	0.703113	0.361891	19.9351	4.99539
35	2017	0.718961	0.893874	0.0526116	0.0092659	0.625424	8.93e-05	6.15951	11.5133	0.597107	0.92081	0.714947	0.340966	19.9238	5.44951
35	2018	0.683735	0.902725	0.0549241	0.0113629	0.595262	0.00177	6.1076	11.6041	0.622671	0.925571	0.702938	0.324701	19.9121	5.34368
35	2019	0.705141	0.933084	0.0360552	0.0109106	0.685027	0.0003279	6.07426	11.5129	0.623317	0.787	0.681738	0.295087	19.8989	5.41767
36	2010	0.662785	0.836534	0.0183858	0.0170352	0.250088		5.94112	10.9755	0.133283	0.671695	0.891679	0.275399	18.5244
36	2011	0.863163	1.03558	0.0182108	0.0162584	0.252225	-0.0344394	5.9402	11.1305	0.135221	0.501706	0.892058	0.263791	18.5406
36	2012	0.607958	0.714543	0.0103673	0.0168772	0.289663	-0.0017085	5.93821	11.1449	0.106795	0.485627	0.80749	0.228679	18.5968
36	2013	0.543076	0.735729	0.011954	0.0162775	0.30491	-0.0028598	5.93564	11.2246	0.115256	0.484479	0.735272	0.2479	18.6661
36	2014	0.58667	0.831409	0.0111559	0.0178692	0.384559	0.0191926	5.93249	11.1104	0.118683	0.746697	0.742764	0.205869	18.7292	4.12971
36	2015	0.73812	0.898332	0.0197255	0.0183154	0.43127	0.011906	5.92709	11.0777	0.0756751	0.75289	0.527961	0.342401	18.759	4.99159
36	2016	0.76358	0.915454	0.0180182	0.0293323	0.70743	-0.0012577	5.92386	10.6098	0.123993	0.752705	0.532005	0.332564	18.6969	4.89742
36	2017	0.770848	0.958384	0.0231342	0.027312	0.607088	-0.0015222	5.9201	10.7097	0.170925	0.755785	0.512037	0.341295	18.6957	5.3374
36	2018	0.83594	1.10368	0.0254202	0.0316888	0.601199	0.0419698	5.91429	10.7489	0.162906	0.759655	0.545931	0.37682	18.6956	5.19248
36	2019	0.767169	1.01516	0.017373	0.0285112	0.599156	-0.0582554	5.90844	10.8021	0.16681	0.726	0.468746	0.326889	18.6958	5.24621
37	2010	0.554039	0.69928	0.0331077	0.0292686	0.36013		5.28186	10.6409	0.0775237	0.716558	0.540765	0.300308	18.0271
37	2011	0.873824	1.04837	0.0262911	0.0235322	0.340864	-0.0046739	5.27616	10.8637	0.0578333	0.65652	0.644166	0.281408	18.0383
37	2012	0.854661	1.0045	0.0154437	0.0215955	0.354131	-0.008535	5.27253	10.977	0.0498383	0.683159	0.6501	0.234729	18.0886
37	2013	0.453776	0.61475	0.0143059	0.0198441	0.385694	0.0307315	5.26751	11.0266	0.0496409	0.68021	0.596648	0.221593	18.1549
37	2014	0.434687	0.616024	0.0161444	0.0201123	0.436186	-0.0448183	5.26338	11.0216	0.0441748	0.720331	0.600669	0.188634	18.1879	4.00022
37	2015	0.632796	0.770148	0.0283461	0.0210863	0.492227	-0.0050543	5.25818	10.9784	0.0455395	0.725116	0.439743	0.347526	18.1745	5.11943
37	2016	0.635039	0.761346	0.0260526	0.0293617	0.74602	-0.0017035	5.2509	10.6392	0.0598702	0.727747	0.441422	0.424886	18.0968	4.93638
37	2017	0.659495	0.81994	0.0266749	0.0262164	0.700807	-0.0021802	5.24164	10.735	0.0416849	0.739915	0.483011	0.406478	18.0644	5.33236
37	2018	0.588749	0.777317	0.0260735	0.0238525	0.586545	-0.004604	5.22746	10.8386	0.042631	0.746769	0.426479	0.376205	18.0266	5.20959
37	2019	0.597885	0.791156	0.0185214	0.0295915	0.729279	-0.0057193	5.21789	10.6306	0.0448473	0.76	0.361345	0.398961	17.9819	5.26926
38	2010	0.840937	1.06139	0.0298928	0.0235946	0.245145		5.21666	10.8319	0.273542	0.743275	0.640453	0.263405	17.6475
38	2011	0.768126	0.921559	0.0357317	0.0201994	0.241849	0.0145941	5.21324	11.0113	0.255067	0.676604	0.733529	0.19672	17.6693
38	2012	0.735106	0.863983	0.0182966	0.0200475	0.263429	0.0003342	5.2087	11.0738	0.23214	0.607184	0.703537	0.177299	17.7326
38	2013	0.794814	1.07677	0.0123362	0.0181794	0.247812	-0.135313	5.20218	11.2712	0.231648	0.608796	0.711075	0.185582	17.8138
38	2014	0.678567	0.961643	0.012493	0.0208718	0.323125	0.119088	5.19824	11.1255	0.235649	0.883553	0.699935	0.185726	17.8902	4.11284
38	2015	0.881617	1.07298	0.0258453	0.0195434	0.352331	-0.0023222	5.19442	11.1222	0.179375	0.887566	0.406475	0.336773	17.903	4.9687
38	2016	0.827819	0.992469	0.0208327	0.0309009	0.5585	-0.0046587	5.19032	10.7087	0.223428	0.888867	0.403593	0.312916	17.8473	4.88647
38	2017	0.8494	1.05605	0.0237697	0.0308107	0.542359	-0.0154048	5.17663	10.7375	0.328135	0.892276	0.476044	0.290909	17.8479	5.34688
38	2018	0.660506	0.872057	0.0275226	0.0299507	0.507866	-0.0029705	5.16312	10.7979	0.303159	0.896342	0.413541	0.351823	17.8496	5.19536
38	2019	0.658849	0.871827	0.0182092	0.047557	0.55493	-0.0054809	5.14942	10.7509	0.238781	0.784	0.409938	0.360139	17.8513	5.26542
39	2010	0.846147	1.06796	0.0188185	0.0397865	0.383602		5.06432	10.3054	0.272019	0.603272	0.595871	0.271186	17.9577
39	2011	0.865237	1.03807	0.0180119	0.0311703	0.365674	-0.0108461	5.06101	10.5144	0.28196	0.42555	0.659887	0.248411	17.9645
39	2012	0.920502	1.08188	0.0118778	0.0271821	0.370167	-0.0018347	5.05935	10.6495	0.285813	0.425339	0.649792	0.217707	18.0097
39	2013	0.702165	0.951254	0.0107069	0.0248353	0.385477	-0.0032226	5.05644	10.7394	0.286261	0.427865	0.607882	0.228366	18.0746
39	2014	0.768139	1.08858	0.0125674	0.0266966	0.472149	0.0074436	5.05436	10.6523	0.275626	0.663048	0.611951	0.19116	18.1169	4.11594
39	2015	0.796895	0.969865	0.0227931	0.0274667	0.518249	-0.0029031	5.05105	10.6177	0.260772	0.666947	0.311146	0.329403	18.1076	4.97169
39	2016	0.97401	1.16774	0.0210362	0.0364972	0.729333	-0.0020723	5.06901	10.3489	0.351602	0.666288	0.366252	0.328414	18.0506	4.86438
39	2017	0.877849	1.09142	0.0256342	0.0352503	0.735922	-0.0033488	5.04345	10.3988	0.29235	0.671981	0.362633	0.26875	18.0322	5.32984
39	2018	0.80628	1.06452	0.0285394	0.036647	0.748143	-0.0039298	5.03497	10.4398	0.182392	0.663392	0.339622	0.312959	18.0122	5.17909
39	2019	0.773273	1.02324	0.018054	0.0475951	0.415092	-0.003218	5.03071	10.3815	0.200792	0.663	0.319053	0.263514	17.9897	5.21399
40	2010	0.783771	0.989237	0.029234	0.0363783	0.351681		5.74517	10.2841	0.171954	0.478567	0.585554	0.350561	18.0034
40	2011	0.862114	1.03432	0.0250796	0.0285605	0.33956	0.0008596	5.74203	10.4853	0.15107	0.406422	0.658808	0.326227	17.9998
40	2012	0.875465	1.02895	0.0164259	0.0267158	0.35251	-0.0047261	5.74138	10.5967	0.153807	0.405554	0.642372	0.274068	18.0326
40	2013	0.638423	0.8649	0.0139614	0.0249827	0.366215	-0.0152352	5.72183	10.6908	0.161454	0.410431	0.606949	0.260269	18.0862
40	2014	0.629534	0.892155	0.0141056	0.0257991	0.410285	0.0069801	5.71759	10.6979	0.190327	0.538084	0.598966	0.204899	18.1355	3.95776
40	2015	0.851788	1.03667	0.0262511	0.0271191	0.455679	-0.0030876	5.71208	10.6738	0.113934	0.546596	0.360376	0.340972	18.1533	5.12426
40	2016	0.814005	0.975907	0.0239896	0.0346297	0.600198	-0.002142	5.70574	10.425	0.128969	0.546327	0.390669	0.357266	18.109	5.10166
40	2017	0.796304	0.990032	0.0442555	0.0333633	0.60206	-0.0029665	5.69566	10.4703	0.152829	0.555856	0.384189	0.321497	18.1067	5.24402
40	2018	0.745247	0.98394	0.030143	0.0388877	0.543992	-0.0050587	5.68557	10.5767	0.195533	0.562585	0.373569	0.334618	18.1069	5.04853
40	2019	0.564614	0.747131	0.0182424	0.0499972	0.655108	-0.0041559	5.67879	10.4753	0.219496	0.547	0.282627	0.269926	18.1086	5.07759
41	2010	0.790189	0.997337	0.0165818	0.0285301	0.25607		6.1067	10.6323	0.197321	0.58855	0.729186	0.324943	18.4424
41	2011	0.827452	0.992736	0.0141186	0.0235985	0.248763	0.0083001	6.10759	10.8242	0.228784	0.482335	0.765669	0.277738	18.4266
41	2012	0.844575	0.992643	0.00892962	0.0231686	0.25643	0.0009848	6.10674	10.9435	0.250999	0.469984	0.770122	0.231935	18.4444
41	2013	0.689601	0.934233	0.0101493	0.0212145	0.256343	-0.0476393	6.10035	11.0812	0.273951	0.469517	0.743663	0.236961	18.4813
41	2014	0.556257	0.788309	0.0195506	0.0224316	0.296399	0.0470476	6.09649	11.0546	0.272752	0.672473	0.73006	0.276035	18.5031	3.78578
41	2015	0.715443	0.870733	0.0255465	0.0240879	0.32686	-0.0002151	6.09671	11.0337	0.270765	0.67399	0.60505	0.377682	18.4986	4.83501
41	2016	0.66098	0.792447	0.0207457	0.0326824	0.455603	-0.0012227	6.09692	10.7655	0.310521	0.67268	0.531531	0.346282	18.4412	4.83306
41	2017	0.664399	0.826038	0.0219941	0.030647	0.438998	-0.0010457	6.05923	10.8608	0.292698	0.676877	0.52455	0.334079	18.4155	5.28641
41	2018	0.716474	0.945951	0.023294	0.0311913	0.452701	-0.00141	6.05923	10.9204	0.320232	0.64776	0.576605	0.344325	18.3885	5.10222
41	2019	0.650699	0.861043	0.016531	0.0354413	0.497907	-0.0003422	6.05362	10.9068	0.356598	0.648	0.526238	0.310395	18.3593	5.14874
42	2010	0.722682	0.912133	0.0312604	0.058332	0.372194		5.22433	9.94362	0.025994	0.525014	0.340659	0.376787	17.0691
42	2011	0.711706	0.85387	0.00126047	0.0470578	0.344237	-0.0033823	5.21941	10.1841	0.0268877	0.451327	0.39062	0.297367	17.1137
42	2012	0.759413	0.89255	0.0162424	0.0439314	0.340267	-0.0056498	5.22157	10.3433	0.032015	0.480878	0.440371	0.244417	17.2075
42	2013	0.65371	0.885609	0.015461	0.0369031	0.374304	0.055781	5.21896	10.3799	0.0335818	0.485491	0.409788	0.265532	17.3133
42	2014	0.683713	0.968936	0.0119175	0.0395112	0.39978	-0.0676348	5.21791	10.4306	0.0366665	0.542932	0.406308	0.230893	17.3582	3.91741
42	2015	0.993209	1.20879	0.0223539	0.0459948	0.48895	-0.0039275	5.2134	10.2918	0.0395965	0.547757	0.285802	0.389286	17.3276	4.81105
42	2016	1.01543	1.21739	0.022665	0.0589798	0.650275	-0.0031	5.20686	10.0413	0.037503	0.54865	0.259752	0.383636	17.2573	4.81902
42	2017	0.829306	1.03106	0.0291769	0.0590711	0.666434	-0.0033364	5.20156	10.0478	0.0468339	0.555102	0.261964	0.308975	17.2303	5.21668
42	2018	0.891179	1.17661	0.0261296	0.09652	0.644692	-0.0060149	5.19086	10.1401	0.0521276	0.561081	0.264201	0.287397	17.1966	5.05877
42	2019	0.790629	1.04621	0.01518	0.0888832	0.646062	-0.0078674	5.18276	10.238	0.0419328	0.592	0.239438	0.257132	17.1549	5.09877
43	2010	0.718413	0.906744	0.0275889	0.0300505	0.286613		5.95906	10.5887	0.115019	0.558903	0.764265	0.261245	17.6535
43	2011	0.803293	0.963751	0.0220625	0.0250938	0.275771	-0.0133217	5.94834	10.7912	0.0558252	0.437664	0.813729	0.270241	17.6546
43	2012	0.847928	0.996585	0.0133382	0.0223891	0.290407	0.0152004	5.9481	10.8945	0.0575524	0.425593	0.802111	0.217585	17.6928
43	2013	0.795304	1.07743	0.0166188	0.0212039	0.298219	-0.0316501	5.94146	11.0021	0.0527412	0.424663	0.683994	0.237963	17.7504
43	2014	0.611182	0.866147	0.013588	0.0229427	0.366827	0.0278018	5.93979	10.9115	0.0612686	0.632018	0.699944	0.230936	17.8038	3.90942
43	2015	0.764881	0.930902	0.0223086	0.0236753	0.38921	-0.0021549	5.92615	10.9273	0.0678926	0.637318	0.456462	0.314471	17.8001	4.88348
43	2016	0.790458	0.947677	0.0206288	0.0335262	0.503947	-0.0019051	5.92386	10.4766	0.106532	0.638074	0.496438	0.360807	17.7414	4.88633
43	2017	0.771706	0.95945	0.0245955	0.0300682	0.390512	-0.0018583	5.91826	10.6322	0.0703538	0.644759	0.542837	0.345702	17.7264	5.30206
43	2018	0.661579	0.873474	0.025502	0.0279893	0.358476	-0.0035776	5.90696	10.7668	0.0556691	0.624249	0.560704	0.33879	17.7109	5.11106
43	2019	0.623188	0.824639	0.0215129	0.0354717	0.395677	-0.0041392	5.90126	10.7254	0.0448028	0.624	0.513898	0.324404	17.6939	5.15531
44	2010	0.821629	1.03702	0.0172328	0.0444519	0.280032		5.46145	10.187	0.0511318	0.421634	0.565617	0.20954	18.3205
44	2011	0.885774	1.06271	0.0136165	0.0370776	0.305624	0.108548	5.45949	10.2628	0.0407164	0.332306	0.62579	0.192916	18.3017
44	2012	0.902254	1.06043	0.00950968	0.0346551	0.31569	-0.0048822	5.4545	10.3775	0.0355531	0.380105	0.57227	0.164893	18.3135
44	2013	0.752173	1.019	0.0115785	0.0345205	0.339532	-0.0051502	5.44922	10.4385	0.0513225	0.385484	0.472099	0.188344	18.3422
44	2014	0.756876	1.07262	0.0133492	0.0392659	0.398036	-0.133847	5.44922	10.3909	0.0728016	0.425828	0.446675	0.211085	18.3215	3.9912
44	2015	0.860737	1.04756	0.0253814	0.0462194	0.485658	-0.0024543	5.4466	10.2358	0.0621308	0.430193	0.241389	0.344631	18.2724	4.82479
44	2016	0.917704	1.10023	0.0230797	0.0577833	0.644526	-0.0020813	5.44257	10.0069	0.0429007	0.431044	0.281317	0.293557	18.188	4.7894
44	2017	0.986252	1.22619	0.0137989	0.0593389	0.655934	-0.0027851	5.43252	10.0206	0.0329038	0.440109	0.626766	0.135177	18.1159	5.2535
44	2018	0.792466	1.04628	0.0121663	0.05554	0.667953	-0.0084244	5.41896	10.0655	0.0661192	0.440672	0.64006	0.115695	18.0182	5.06543
44	2019	0.83133	1.10006	0.0202308	0.0686516	0.622294	0.0010947	5.40867	10.1016	0.0508373	0.504	0.219762	0.292207	17.9209	5.16019
45	2010	0.877386	1.10739	0.0384906	0.0589572	0.294982		5.15363	9.97748	0.0511858	0.381281	0.451448	0.287849	17.7108
45	2011	0.851041	1.02104	0.0417625	0.0503063	0.278079	-0.0094753	5.15131	10.2009	0.0427666	0.300704	0.502021	0.280488	17.725
45	2012	0.907241	1.0663	0.0256793	0.0497484	0.280797	-0.0089826	5.15169	10.3341	0.0428372	0.34664	0.501076	0.22355	17.7788
45	2013	0.819821	1.11065	0.0171571	0.0477634	0.333973	0.119859	5.15131	10.292	0.0409253	0.352181	0.491094	0.218775	17.8482
45	2014	0.816414	1.157	0.0160115	0.0490215	0.331262	-0.14228	5.15131	10.4157	0.0580692	0.38441	0.446121	0.219114	17.9101	3.80755
45	2015	0.96452	1.17387	0.0270612	0.0585083	0.435259	-0.0047318	5.15328	10.2699	0.0728118	0.38501	0.282038	0.322746	17.9054	4.78256
45	2016	0.919356	1.10221	0.0261444	0.0706638	0.541797	-0.0040519	5.15395	10.0976	0.073993	0.384902	0.237118	0.341099	17.8512	4.74718
45	2017	0.969063	1.20482	0.024584	0.0696722	0.518511	-0.0004761	5.14807	10.1605	0.0481765	0.391976	0.246927	0.312982	17.8414	5.22148
45	2018	0.926394	1.22311	0.0282972	0.0674681	0.504132	-0.0026063	5.13918	10.2494	0.0524726	0.400119	0.262655	0.321095	17.8311	4.99425
45	2019	0.929984	1.23061	0.0161593	0.0675635	0.542371	-0.0035467	5.1362	10.2668	0.0467438	0.458	0.24826	0.308977	17.8196	5.04652
46	2010	0.709737	0.895794	0.045291	0.025693	0.211571		5.77107	11.1121	0.0350711	0.659483	0.733837	0.377218	18.177
46	2011	0.63493	0.761758	0.0316174	0.0225909	0.208668	0.0171636	5.77542	11.2846	0.0461804	0.826524	0.779019	0.340844	18.1744
46	2012	0.845057	0.99321	0.0195407	0.020322	0.222448	0.0148791	5.76771	11.3754	0.0563415	0.750105	0.769678	0.298246	18.2085
46	2013	0.560843	0.759798	0.0174766	0.0205025	0.212374	-0.107342	5.75921	11.5592	0.059918	0.749374	0.761907	0.317739	18.2625
46	2014	0.471708	0.668489	0.0186787	0.0219471	0.274359	0.103546	5.76076	11.4144	0.0431868	0.80031	0.740646	0.281335	18.3117	4.28524
46	2015	0.667121	0.811923	0.0251772	0.0238847	0.307014	-0.0003557	5.763	11.3777	0.0441179	0.801699	0.548514	0.343893	18.3355	5.02959
46	2016	0.590916	0.708447	0.0195277	0.0297706	0.408909	-0.0013822	5.76771	11.1578	0.141882	0.798155	0.548727	0.389932	18.3086	5.00149
46	2017	0.618944	0.769524	0.0360632	0.0245456	0.399703	2.08e-05	5.7584	11.2343	0.0997869	0.804012	0.39433	0.639168	18.316	5.40705
46	2018	0.597349	0.788671	0.03874	0.0244547	0.381684	0.0010186	5.7584	11.3457	0.138966	0.731758	0.400304	0.59204	18.3276	5.28202
46	2019	0.567861	0.751427	0.0163372	0.0259407	0.38812	0.0011108	5.7584	11.3962	0.166567	0.732	0.635263	0.34549	18.3422	5.3483
47	2010	0.804594	1.01552	0.0221666	0.0596483	0.407244		5.60128	9.91848	0.171259	0.415396	0.510914	0.309796	17.3903
47	2011	0.716167	0.859222	0.0189162	0.0487645	0.0392688	0.0017817	5.59947	10.1182	0.12778	0.313544	0.478984	0.306215	17.4108
47	2012	0.9191	1.08023	0.01417	0.0476831	0.408394	-0.010155	5.59662	10.2295	0.118858	0.34322	0.503477	0.315075	17.4715
47	2013	0.877151	1.18832	0.0136909	0.0434779	0.46556	0.0728599	5.59422	10.2285	0.106198	0.346481	0.489477	0.311609	17.5484
47	2014	0.899857	1.27525	0.0139302	0.0463433	0.513846	-0.0873776	5.59529	10.2407	0.158013	0.434628	0.487455	0.28724	17.5922	3.64988
47	2015	1.03055	1.25424	0.0228735	0.0465753	0.550762	-0.0074628	5.59561	10.2462	0.138351	0.43563	0.344578	0.365846	17.5428	4.88212
47	2016	0.980393	1.17539	0.0243289	0.0531179	0.664168	-0.0007838	5.59422	10.1404	0.0754397	0.435152	0.325141	0.428351	17.4909	4.96093
47	2017	0.977568	1.2154	0.0377056	0.0490375	0.633846	-0.0017322	5.59045	10.2456	0.140541	0.442238	0.247134	0.498675	17.4615	5.33947
47	2018	0.789931	1.04294	0.0440121	0.0455878	0.578534	-0.0041527	5.58326	10.3739	0.101702	0.45369	0.219194	0.500673	17.4269	5.09779
47	2019	0.875484	1.15849	0.0163328	0.0522615	0.637506	-0.0005604	5.57964	10.3673	0.12252	0.494	0.339362	0.313368	17.3857	5.08299
48	2010	0.944835	1.08055	0.0421344	0.0226192	0.386523		5.90739	10.6905	0.268865	0.452068	0.47228	0.310147	19.3681
48	2011	0.832369	0.957685	0.0330181	0.0188855	0.378689	0.0034624	5.91081	10.8714	0.27995	0.465324	0.55647	0.246752	19.3588
48	2012	0.984933	1.01394	0.0287265	0.0177937	0.390369	-0.0013073	5.9095	10.98	0.278754	0.452953	0.61349	0.24061	19.3887
48	2013	0.871123	0.988522	0.0273427	0.0160298	0.392821	-0.0084156	5.90355	11.1041	0.252606	0.445149	0.60322	0.246975	19.4232
48	2014	0.751154	0.90638	0.0311186	0.0151429	0.415089	0.0008067	5.90245	11.1689	0.238215	0.445272	0.5879	0.229811	19.4713	3.99065
48	2015	0.841411	0.939317	0.0368952	0.0142903	0.435675	0.0007694	5.90323	11.2026	1.5755	0.547779	0.506999	0.236516	19.5377	4.87878
48	2016	0.841075	1.00222	0.0391898	0.013559	0.442501	-0.0007393	5.90298	11.2827	0.157094	0.488473	0.539189	0.250147	19.5997	4.87832
48	2017	0.827778	1.00231	0.0384166	0.0123685	0.427919	0.0098412	5.89632	11.3675	0.144587	0.49275	0.513948	0.239141	19.6518	5.35319
48	2018	0.879858	1.04955	0.0397078	0.0114267	0.402454	-0.0146935	5.89899	11.4686	0.146844	0.494077	0.534486	0.214699	19.7142	5.20257
48	2019	0.928605	1.18057	0.0310085	0.0161048	0.522586	0.0032166	5.90298	11.2703	0.168613	0.4959	0.468757	0.227822	19.7877	5.24432
49	2010	0.966393	1.10521	0.0345676	0.024047	0.379877		5.07539	10.6329	0.0317968	0.48704	0.342361	0.243886	18.8498
49	2011	0.965805	1.11121	0.0285434	0.0197007	0.364047	-0.0009828	5.07444	10.8379	0.037173	0.485611	0.405255	0.223737	18.8459
49	2012	1.02178	1.05187	0.0216752	0.0180653	0.385077	-0.003759	5.07052	10.9375	0.0298607	0.486571	0.417737	0.185247	18.8799
49	2013	0.916485	1.04	0.0195756	0.0205547	0.406584	-0.0071315	5.06297	11.0188	0.0260845	0.486472	0.426985	0.202329	18.9125
49	2014	0.888037	1.07155	0.0178594	0.022315	0.503057	-0.001446	5.04081	10.925	0.0367105	0.485116	0.400773	0.187278	18.9613	3.98304
49	2015	0.925869	1.0336	0.0182117	0.0215885	0.548513	-0.0033385	5.03742	10.9345	0.0275703	0.523297	0.362426	0.189135	19.0243	5.03929
49	2016	0.949494	1.13142	0.0184103	0.0210865	0.590055	-0.0061349	5.03049	10.9651	0.0211097	0.528015	0.356539	0.198702	19.0872	4.89771
49	2017	0.879609	1.06507	0.0307506	0.0233254	0.635324	0.0404467	5.00903	10.8729	0.028144	0.527964	0.261377	0.271656	19.1384	5.31364
49	2018	0.945176	1.12747	0.0303723	0.026218	0.617784	-0.0694989	5.00662	10.8865	0.0361646	0.529383	0.253132	0.252321	19.1995	5.16938
49	2019	0.771041	0.980251	0.0180941	0.0437276	0.995108	-0.0019415	5.0042	10.4439	0.0458851	0.53	0.232734	0.22197	19.2716	5.20559
50	2010	1.13144	1.29396	0.0268817	0.0355332	0.369021		5.4863	10.0407	0.0236231	0.37137	0.245275	0.289247	17.614
50	2011	1.03398	1.18965	0.0228792	0.0281333	0.343138	0.0035343	5.48913	10.2707	0.0172567	0.529665	0.278195	0.26144	17.6096
50	2012	1.07719	1.10892	0.0106044	0.0252939	0.351619	-0.0067748	5.48294	10.4088	0.01852	0.428385	0.329605	0.202015	17.6442
50	2013	1.09274	1.24001	0.010568	0.0230513	0.366852	-0.0326402	5.46417	10.516	0.0175746	0.436693	0.339367	0.196995	17.6945
50	2014	1.03894	1.25363	0.0390406	0.0224735	0.415893	3.63e-06	5.45176	10.516	0.0246967	0.444742	0.30227	0.235901	17.7521	3.4128
50	2015	1.08802	1.21462	0.0262897	0.0215601	0.446825	-0.0030532	5.42736	10.5378	0.0185137	0.366288	0.281697	0.228368	17.8232	4.90846
50	2016	0.990574	1.18037	0.0160187	0.0229368	0.507488	-0.0061433	5.42043	10.5114	0.0040993	0.368702	0.24283	0.198813	17.8933	4.90303
50	2017	0.826193	1.0004	0.0235515	0.0263324	0.690827	0.112693	5.41116	10.2815	0.00272495	0.394226	0.186428	0.195741	17.9532	5.27279
50	2018	0.792364	0.945182	0.0259815	0.033838	0.618915	-0.146407	5.40493	10.294	0.00392372	0.366677	0.147419	0.204573	18.0233	5.07057
50	2019	0.703209	0.894014	0.0158274	0.0511143	0.757756	-0.0026225	5.4018	10.1258	0.00613031	0.3649	0.156176	0.164149	18.1044	5.1404
51	2010	0.891222	1.01924	0.0257913	0.0290143	0.262143		5.48396	10.4084	0.0101752	0.452283	0.266479	0.173505	17.5183
51	2011	0.993581	1.14317	0.0344645	0.0241762	0.252044	-0.0100721	5.47934	10.6175	0.0138112	0.452832	0.274008	0.211029	17.5097
51	2012	1.05804	1.08919	0.0226225	0.0218136	0.243302	-0.001944	5.47201	10.8093	0.0178296	0.455	0.288808	0.194805	17.5422
51	2013	0.988464	1.12168	0.0133281	0.0191346	0.239258	-0.0024625	5.46955	10.9578	0.0194794	0.455664	0.271962	0.161113	17.5736
51	2014	0.899284	1.08512	0.0130979	0.0191798	0.27465	0.0020502	5.46873	10.9414	0.0218038	0.45468	0.269979	0.151627	17.6081	2.86619
51	2015	0.949954	1.06049	0.0158031	0.0195103	0.284754	-0.007001	5.4638	10.9997	0.02352	0.484603	0.254	0.152782	17.6575	4.71734
51	2016	0.991998	1.18206	0.0221977	0.0185195	0.296931	-0.0070558	5.45302	11.0585	0.0259166	0.502254	0.218982	0.184434	17.7084	4.73649
51	2017	0.871661	1.05545	0.0254849	0.0212265	0.35948	0.0279889	5.44466	10.9315	0.0254932	0.505468	0.149539	0.241766	17.7483	5.23809
51	2018	0.86352	1.03006	0.0313122	0.0248552	0.384342	-0.0546732	5.43622	10.8754	0.0254879	0.50316	0.147132	0.187234	17.7977	5.07947
51	2019	0.804741	1.0231	0.0127267	0.0391732	0.597455	-0.0069285	5.42771	10.4662	0.0443002	0.4991	0.131171	0.167617	17.8577	5.12953
52	2010	0.832207	0.951747	0.0376249	0.0484783	0.39401		4.97741	10.2288	0.0535632	0.480895	0.283713	0.292181	18.0013
52	2011	0.829829	0.954762	0.0336588	0.0394754	0.372541	-0.0018143	4.97578	10.4491	0.0591349	0.486018	0.342246	0.289009	17.9853
52	2012	0.947173	0.975065	0.0215738	0.0364308	0.385135	-0.0034093	4.97223	10.5742	0.0377459	0.511175	0.365768	0.274717	18.0085
52	2013	0.830926	0.942908	0.0212191	0.0314914	0.385156	-0.0147999	4.96377	10.7188	0.0359171	0.524675	0.36877	0.243411	18.0334
52	2014	0.83108	1.00282	0.0219986	0.0314815	0.436125	0.0010849	4.95812	10.7228	0.0464376	0.523561	0.401147	0.208536	18.0697	3.71455
52	2015	0.911983	1.0181	0.0314817	0.0310793	0.482693	-0.0026792	4.95564	10.7182	0.0392423	0.524876	0.339295	0.18001	18.1213	4.8108
52	2016	0.841523	1.00276	0.0371752	0.0335619	0.560491	-0.0053145	4.95271	10.6685	0.0316844	0.519718	0.319781	0.175443	18.1747	4.84702
52	2017	0.828896	1.00367	0.0632464	0.0373214	0.574908	0.0503615	4.93444	10.5523	0.0479693	0.518812	0.243073	0.23391	18.2161	5.32143
52	2018	0.756229	0.902079	0.0243777	0.0423393	0.520337	-0.0721599	4.93444	10.5531	0.0415662	0.516995	0.222252	0.205988	18.2674	5.16988
52	2019	0.726034	0.923032	0.0213426	0.0526295	0.614719	-0.0052312	4.92518	10.4253	0.0378982	0.516	0.199411	0.181892	18.33	5.22078
53	2010	0.731428	0.836492	0.0364068	0.0611773	0.321087		4.30268	10.42	0.0291937	0.687257	0.252498	0.270281	17.2946
53	2011	0.696133	0.800937	0.0320856	0.0551338	0.306981	-0.0047612	4.29795	10.6292	0.0335718	0.688195	0.278929	0.233605	17.3172
53	2012	0.919403	0.946478	0.0197112	0.0463437	0.295916	-0.003117	4.29483	10.8229	0.0328224	0.69383	0.311443	0.20055	17.3786
53	2013	0.938287	1.06474	0.0170553	0.0434947	0.321775	-0.0094441	4.28936	10.8789	0.0204287	0.703139	0.337708	0.187608	17.4332
53	2014	0.885805	1.06886	0.0281732	0.0484148	0.361629	-0.0023985	4.28192	10.8837	0.0216647	0.693806	0.320312	0.194934	17.4944	4.23149
53	2015	0.793859	0.886232	0.0264184	0.0486768	0.398158	-0.0069688	4.27495	10.8806	0.0279434	0.731196	0.284336	0.173685	17.569	4.92979
53	2016	0.751083	0.894989	0.0238213	0.0469593	0.421898	-0.0188531	4.25228	10.9404	0.0305018	0.751809	0.262995	0.164259	17.6338	4.94755
53	2017	0.701311	0.849182	0.0410973	0.0356554	0.472413	0.0044976	4.22759	10.9105	0.0254686	0.746151	0.144634	0.295855	17.6928	5.32213
53	2018	0.630877	0.75255	0.0552456	0.0389068	0.441507	-0.0503965	4.21922	10.9337	0.0249747	0.440232	0.118616	0.226237	17.7609	5.17514
53	2019	0.656137	0.834169	0.0302779	0.0750079	0.590385	-0.014939	4.20227	10.6861	0.0406043	0.742	0.118379	0.189318	17.8391	5.265
54	2010	0.992896	1.13552	0.0249861	0.0689608	0.363884		4.36711	9.99757	0.0123932	0.399872	0.1954	0.352582	17.1953
54	2011	0.928815	1.06865	0.02442	0.0616688	0.34292	-5.51e-05	4.36558	10.2173	0.0138461	0.398983	0.213559	0.315425	17.2106
54	2012	1.09454	1.12677	0.0161134	0.0640129	0.359797	-0.0064094	4.35914	10.328	0.0182429	0.40081	0.217434	0.251047	17.267
54	2013	0.944038	1.07126	0.0132576	0.0580632	0.36211	-0.0115561	4.35066	10.4571	0.0109782	0.400121	0.236862	0.24053	17.3302
54	2014	0.863553	1.04201	0.0156757	0.0592934	0.413703	-0.0030429	4.34126	10.4512	0.0122164	0.39909	0.226302	0.302368	17.4152	4.23149
54	2015	0.858458	0.958348	0.018617	0.0592598	0.442617	-0.0086341	4.33807	10.4793	0.0109687	0.431383	0.197885	0.276076	17.5107	4.7626
54	2016	0.810912	0.966281	0.0201522	0.0618577	0.486133	-0.0083656	4.3268	10.4883	0.0124959	0.443525	0.188969	0.227474	17.6005	4.56839
54	2017	0.722408	0.874727	0.0288892	0.0677705	0.577217	0.0395316	4.3113	10.3787	0.00995635	0.442158	0.161913	0.231641	17.6793	5.13748
54	2018	0.649243	0.774459	0.0240015	0.0748368	0.546412	-0.0665083	4.30082	10.3688	0.0751514	0.440232	0.151702	0.179305	17.7676	4.94495
54	2019	0.708337	0.900533	0.0127946	0.0938191	0.691229	-0.0055726	4.29555	10.1651	0.0158083	0.4388	0.175958	0.110555	17.8662	5.02348
55	2010	1.00102	1.14481	0.0300291	0.0255702	0.29899		4.92087	10.5489	0.00540971	0.280159	0.296989	0.352276	17.9492
55	2011	0.972302	1.11868	0.0260136	0.0219697	0.285571	0.0066448	4.92745	10.7525	0.00503489	0.282228	0.348982	0.297164	17.9698
55	2012	1.08725	1.11927	0.0141379	0.0194964	0.282179	-0.000563	4.92711	10.9183	0.00521924	0.295904	0.406761	0.225517	18.0314
55	2013	0.986791	1.11978	0.0124193	0.0194488	0.308206	-0.0281209	4.91118	10.9737	0.00338218	0.29666	0.387234	0.196774	18.0883
55	2014	0.998054	1.2043	0.0126226	0.0198228	0.348594	-0.0081888	4.89112	10.9485	0.00458594	0.270292	0.363707	0.209636	18.1585	3.59319
55	2015	1.07288	1.19772	0.0162901	0.0199774	0.372584	-0.0087798	4.88239	10.9826	0.00542812	0.31323	0.274473	0.259587	18.2409	4.9797
55	2016	0.947032	1.12848	0.0166996	0.020453	0.405167	-0.0009245	4.88145	10.9923	0.00748719	0.340374	0.226879	0.302144	18.3195	4.63199
55	2017	0.814233	0.985913	0.023508	0.0221394	0.513672	0.08839	4.87785	10.8118	0.00738864	0.330925	0.175351	0.36639	18.3876	5.14207
55	2018	0.816144	0.973549	0.0218597	0.0275648	0.52047	-0.108109	4.87061	10.818	0.00866105	0.328945	0.168359	0.244806	18.465	4.89294
55	2019	0.839971	1.06788	0.0152465	0.0566863	1.01206	-0.0012544	4.86677	10.1871	0.0173696	0.327	0.177545	0.124011	18.5526	4.88338
56	2010	0.955628	1.15244	0.0409843	0.029169	0.483011		5.23054	10.5174	0.0780574	0.479599	0.52573	0.407953	19.2517
56	2011	0.91158	1.13869	0.0429542	0.0260243	0.488078	0.0008418	5.23134	10.6628	0.0747669	0.479678	0.539039	0.404502	19.264
56	2012	0.980683	1.07274	0.0315178	0.0256471	0.526197	0.0006341	5.23214	10.7323	0.0739418	0.482062	0.551167	0.392873	19.3457
56	2013	0.900811	1.05653	0.034031	0.021128	0.544128	0.0017208	5.23315	10.8282	0.0807631	0.487503	0.566767	0.396415	19.4555
56	2014	0.893616	1.02279	0.0380886	0.0221229	0.575037	-0.0037734	5.23003	10.8944	0.0634587	0.487503	0.572264	0.390896	19.5183	4.13836
56	2015	0.911774	1.10527	0.0416459	0.0219234	0.590234	-0.0173615	5.21216	10.9857	0.0517297	0.482996	0.494315	0.413679	19.5878	5.01992
56	2016	0.839678	1.0546	0.0473888	0.0190684	0.613456	-0.0131218	5.19942	11.0579	0.0432542	0.4862	0.429352	0.340012	19.6587	4.87825
56	2017	0.788431	1.0543	0.0522577	0.0176968	0.737446	0.120955	5.19675	10.9542	0.0361953	0.485669	0.384056	0.255113	19.7308	5.35353
56	2018	0.758354	1.05371	0.0576342	0.0174334	0.654908	-0.147689	5.19048	11.0988	0.033255	0.430558	0.399481	0.251736	19.8088	5.18968
56	2019	0.670329	0.979012	0.0436549	0.0203149	0.808337	-0.0020222	5.18837	10.9183	0.0479014	0.498	0.336839	0.247729	19.8947	5.23687
57	2010	1.01314	1.2218	0.0294003	0.0435001	0.330323		4.89915	9.69947	0.0686462	0.35834	0.246816	0.226051	17.694
57	2011	0.971662	1.21374	0.0238299	0.0361229	0.370906	-0.0036828	4.8954	9.89419	0.0623754	0.356517	0.291696	0.180651	17.6965
57	2012	1.08366	1.18539	0.028722	0.0345216	0.385098	-0.0125269	4.88744	10.0051	0.0440422	0.356307	0.208545	0.232867	17.7381
57	2013	0.372259	0.436611	0.0302654	0.0338102	0.441914	0.0462649	4.87817	10.0029	0.0415218	0.355096	0.228321	0.23188	17.811
57	2014	0.933545	1.06849	0.0222984	0.0351581	0.482302	-0.0638885	4.87296	10.0475	0.046039	0.355096	0.30625	0.170824	17.8642	3.6674
57	2015	0.958797	1.16227	0.0267509	0.032524	0.45916	-0.0068446	4.86611	10.1036	0.0275182	0.381514	0.203228	0.216407	17.9252	4.79579
57	2016	0.594394	0.746532	0.0272816	0.0312742	0.533048	-0.007947	4.85762	10.1539	0.0129976	0.384217	0.115155	0.222199	17.9896	4.73954
57	2017	0.859369	1.14915	0.0332564	0.0312334	0.5765	-0.0142279	4.84353	10.1744	0.0079274	0.388217	0.158652	0.224077	18.0503	5.24347
57	2018	0.81285	1.12943	0.0365075	0.0336796	0.610436	0.0028993	4.83045	10.1762	0.0193843	0.388333	0.167053	0.201629	18.1178	5.05196
57	2019	0.767131	1.12039	0.0208668	0.0468928	0.296172	-0.0241869	4.82291	10.0287	0.0377227	0.3864	0.150785	0.207236	18.1941	5.12019
58	2010	0.751958	0.906824	0.0436712	0.0385631	0.356954		4.20146	10.2236	0.796887	0.548278	0.314645	0.274872	17.7106
58	2011	0.749059	0.935679	0.0615435	0.0314778	0.346932	0.0054499	4.18303	10.4245	0.716165	0.550129	0.373051	0.222643	17.7187
58	2012	0.917121	1.00321	0.0341697	0.0285408	0.359724	-0.0531777	4.21546	10.5187	0.266394	0.549551	0.391616	0.169336	17.772
58	2013	0.905484	1.06201	0.0380024	0.0245873	0.344069	-0.0237213	4.21431	10.7569	0.195394	0.553041	0.412551	0.145767	17.8756
58	2014	0.797859	0.913187	0.036818	0.023813	0.422494	0.123188	4.21904	10.6641	0.214478	0.553041	0.368392	0.118668	17.9892	3.94313
58	2015	0.826156	1.00148	0.0427798	0.0227817	0.424144	-0.0672397	4.21486	10.7654	0.0651972	0.581273	0.243479	0.183951	18.0766	4.96067
58	2016	0.809992	1.01731	0.02648	0.0214689	0.454298	-0.0037925	4.20799	10.8121	0.0551857	0.581838	0.262575	0.177055	18.1623	4.8773
58	2017	0.745767	0.997244	0.271718	0.0217389	0.508456	-0.0091085	4.19254	10.8039	0.115482	0.618498	0.0269715	1.79033	18.2523	5.35824
58	2018	0.629432	0.874573	0.0340832	0.021225	0.562226	-0.0110075	4.1808	10.7831	0.288385	0.603168	0.239137	0.238908	18.3485	5.22256
58	2019	0.558159	0.815188	0.0217866	0.0362255	0.804312	-0.0748741	4.16892	10.3985	0.413468	0.603	0.209632	0.219525	18.4523	5.2738
59	2010	0.847131	1.0216	0.0527578	0.0585416	0.423055		4.34856	9.91611	0.403217	0.49987	0.171168	0.347242	17.0056
59	2011	0.950045	1.18674	0.0416137	0.0495755	0.391629	-0.0056115	4.34531	10.1207	0.377315	0.502914	0.221223	0.294155	17.0221
59	2012	0.981482	1.07362	0.026362	0.0442919	0.415336	-0.0456503	4.29781	10.2319	0.235073	0.500965	0.227366	0.256339	17.0835
59	2013	0.921162	1.0804	0.0292155	0.0359781	0.40637	0.0057198	4.31675	10.3961	0.177637	0.505651	0.218102	0.197608	17.1828
59	2014	0.843244	0.965133	0.0313123	0.0382164	0.454768	-0.0383017	4.30279	10.4001	0.203994	0.505651	0.224049	0.192829	17.264	3.54645
59	2015	0.702329	0.851374	0.0371506	0.0366739	0.477573	-0.0088938	4.29364	10.4651	0.0774588	0.587739	0.16968	0.24802	17.3502	4.80623
59	2016	0.621613	0.780719	0.0359629	0.034459	0.50832	-0.0081963	4.28736	10.5154	0.0524547	0.584561	0.159881	0.22701	17.4358	4.82826
59	2017	0.642504	0.85916	0.0358317	0.0297586	0.511355	0.0433073	4.27892	10.6315	0.0461067	0.553291	0.148806	0.197318	17.5188	5.26108
59	2018	0.595507	0.827436	0.0376598	0.0338906	0.587129	0.0688688	4.27041	10.5801	0.0424521	0.530913	0.151285	0.19676	17.6079	5.11893
59	2019	0.578536	0.844949	0.0209989	0.0483788	0.756374	-0.105385	4.26613	10.3978	0.0717637	0.522	0.144467	0.166815	17.705	5.17046
60	2010	0.797001	0.961144	0.0384912	0.0564968	0.284444		4.4305	10.0026	0.114093	0.632851	0.303647	0.36913	16.5595
60	2011	0.795122	0.993218	0.0391712	0.0480474	0.275887	-0.0048871	4.42891	10.1985	0.1175	0.637264	0.335908	0.304002	16.583
60	2012	0.911717	0.997301	0.0369771	0.0415566	0.280887	-0.0087868	4.4129	10.3442	0.117018	0.638734	0.371544	0.253062	16.669
60	2013	0.725302	0.850685	0.0412679	0.0406368	0.368565	-0.0020928	4.41666	10.3265	0.130378	0.640706	0.280067	0.257775	16.7548
60	2014	1.06885	1.22335	0.0291167	0.0532898	0.270353	-0.0104001	4.40045	10.2357	0.0979958	0.640706	0.534857	0.18583	16.7777	3.97161
60	2015	1.21222	1.46948	0.0330226	0.0506424	0.56516	-0.0148305	4.39005	10.2479	0.0305306	0.642602	0.438828	0.194039	16.817	4.99016
60	2016	0.744674	0.935278	0.0283841	0.0472685	0.468383	-0.0078287	4.38619	10.2628	0.0243301	0.648214	0.211359	0.17541	16.8485	4.88833
60	2017	0.601284	0.804041	0.0298329	0.0431976	0.408594	-0.0171959	4.35276	10.2877	0.0286628	0.644972	0.205501	0.239792	16.8849	5.29653
60	2018	0.613861	0.852937	0.0415067	0.042726	0.383316	-0.0232707	4.33925	10.3347	0.0321214	0.660104	0.211755	0.297901	16.9256	5.17188
60	2019	0.645299	0.942456	0.0277002	0.0424982	0.362247	-0.0165785	4.32639	10.3821	0.0398447	0.6635	0.191785	0.259699	16.9727	5.21771
61	2010	0.987839	1.19128	0.0587476	0.0569751	0.283709		4.31126	10.0452	0.0220656	0.809379	0.302067	0.391866	16.5175
61	2011	0.949961	1.18663	0.0550045	0.0472754	0.267651	-0.0010758	4.30888	10.2672	0.0230585	0.807222	0.358842	0.315149	16.5085
61	2012	0.975703	1.06729	0.0390567	0.0413132	0.270998	-0.0012574	4.30626	10.4033	0.0228398	0.807527	0.340313	0.223655	16.5524
61	2013	0.963907	1.13054	0.0497804	0.0465604	0.334501	-0.0061384	4.29795	10.2966	0.0157942	0.809097	0.271211	0.270376	16.5753
61	2014	0.933724	1.06869	0.0601683	0.0612808	0.418142	-0.0054012	4.29423	10.0922	0.0329632	0.809097	0.225115	0.279712	16.5376	3.5293
61	2015	0.85454	1.03589	0.0521791	0.0561878	0.437473	-0.0104352	4.28253	10.1259	0.051893	0.577019	0.173502	0.249893	16.506	5.03364
61	2016	0.759742	0.954203	0.0326124	0.0619039	0.473611	-0.0161545	4.27013	10.1363	0.019641	0.576643	0.177469	0.25419	16.4801	4.86326
61	2017	0.732802	0.979908	0.030774	0.0559188	0.482874	-0.0227932	4.24209	10.2277	0.0366589	0.82519	0.208035	0.280631	16.4406	5.28907
61	2018	0.786203	1.0924	0.03021	0.0497381	0.507227	-0.0205306	4.22229	10.2713	0.0261543	0.82	0.218233	0.270226	16.3952	5.16042
61	2019	0.620679	0.906497	0.0170809	0.0598304	0.476617	-0.0136741	4.21224	10.4336	0.0565329	0.814	0.174462	0.24556	16.3438	5.21327
62	2010	0.883465	1.06542	0.0412421	0.0585341	0.164439		4.17658	10.1741	0.17039	0.637805	0.291637	0.30228	17.1177
62	2011	1.00634	1.25706	0.0614525	0.0439437	0.152119	0.0014544	4.17797	10.4108	0.167909	0.639844	0.328039	0.286778	17.1322
62	2012	0.552222	0.60406	0.0603234	0.0427992	0.156578	-0.0039156	4.174	10.5318	0.13415	0.642944	0.323509	0.237873	17.2033
62	2013	0.983758	1.15382	0.0593308	0.045757	0.181192	-0.0054768	4.16935	10.5189	0.133927	0.643128	0.281839	0.222146	17.2849
62	2014	1.03354	1.18293	0.042304	0.0604184	0.28614	-0.004109	4.06962	10.2738	0.151837	0.643128	0.178411	0.271497	17.2385	3.90015
62	2015	0.922744	1.11856	0.029469	0.059933	0.221379	-0.0079088	4.3996	10.2832	0.0917164	0.576557	0.202988	0.197016	17.1846	5.05758
62	2016	0.837926	1.0524	0.0295491	0.0647764	0.272512	-0.0151766	4.16466	10.3076	0.0208358	0.582672	0.155239	0.265467	17.1357	5.02776
62	2017	0.599332	0.801431	0.0331576	0.0714567	0.301711	-0.017994	4.1439	10.3821	0.0210808	0.662743	0.152725	0.249463	17.0816	5.21684
62	2018	0.627487	0.871871	0.0369002	0.0671607	0.225181	-0.0049571	4.13684	10.478	0.020101	0.646077	0.176724	0.294851	17.0145	5.07015
62	2019	0.555684	0.811573	0.0227061	0.0600441	0.196719	-0.0150733	4.12977	10.4299	0.0293201	0.6535	0.154563	0.219469	16.932	5.15751
63	2010	0.940147	1.13377	0.025729	0.0366944	0.17817		5.00505	10.4009	0.013522	0.579382	0.480825	0.331904	16.752
63	2011	0.914888	1.14282	0.0363101	0.0379797	0.206624	-0.000406	5.0051	10.4106	0.0194392	0.586661	0.376501	0.363592	16.7151
63	2012	0.969064	1.06003	0.0289123	0.0411498	0.248293	-0.0026526	5.00186	10.3831	0.0211309	0.589286	0.358035	0.314364	16.6893
63	2013	0.711165	0.834103	0.0406762	0.0514548	0.338211	-0.0056191	4.99862	10.1733	0.00628588	0.588126	0.299952	0.313259	16.7102
63	2014	0.776805	0.88909	0.0271269	0.0562824	0.396519	-0.0787643	4.96777	10.1315	0.00575942	0.588126	0.29003	0.282971	16.6771	3.81286
63	2015	0.725321	0.879245	0.0245342	0.0554381	0.445901	0.0044722	4.92516	10.1195	0.00064424	0.566921	0.238052	0.232159	16.6404	5.07386
63	2016	0.568669	0.714223	0.0231556	0.0535493	0.461866	-0.047897	4.88137	10.1849	0.00072334	0.580727	0.168631	0.310712	16.5947	4.87205
63	2017	0.536996	0.718074	0.0251874	0.0506336	0.462293	-0.0301458	4.8441	10.2694	0.0016441	0.622358	0.257729	0.353196	16.5443	5.29254
63	2018	0.561532	0.780229	0.0245714	0.048369	0.444014	-0.0153625	4.83636	10.3744	0.00192586	0.620515	0.291434	0.341601	16.4881	5.06095
63	2019	0.390368	0.57013	0.0144066	0.0584935	0.290512	-0.012067	4.82346	10.306	0.00381229	0.619	0.222724	0.194349	16.4256	5.06879
64	2010	0.853579	1.02937	0.0452128	0.104558	0.299096		3.05258	9.61541	0.740288	0.565284	0.161529	0.235372	16.4431
64	2011	0.856679	1.07011	0.0428417	0.0876457	0.247771	0.0025529	3.05235	9.80383	0.671272	0.565403	0.194844	0.243492	16.4534
64	2012	0.671947	0.735024	0.0334906	0.0781245	0.28028	0.0990562	3.22414	9.84649	0.656349	0.57236	0.184076	0.226415	16.5383
64	2013	0.814434	0.955225	0.0359775	0.0767363	0.216795	-0.126614	3.22414	10.0281	0.666831	0.579296	0.174126	0.205895	16.6125
64	2014	0.715509	0.818934	0.0304659	0.0647875	0.225406	-0.0095126	3.22005	10.1158	0.25985	0.579296	0.18651	0.189533	16.6643	4.03689
64	2015	0.618841	0.750169	0.0293843	0.0617049	0.232533	-0.0110638	3.20205	10.1877	0.110385	0.570128	0.17696	0.181765	16.7277	5.01708
64	2016	0.600939	0.754752	0.0296159	0.0554921	0.247652	0.0017793	3.17548	10.236	0.0860438	0.583547	0.17795	0.170508	16.7913	4.80796
64	2017	0.501675	0.670843	0.0313803	0.0531185	0.255899	-0.0441368	3.15109	10.3168	0.0796056	0.585997	0.152225	0.135589	16.8529	5.25061
64	2018	0.525644	0.730364	0.0369585	0.0574308	0.272221	-0.0111727	3.13239	10.3607	0.0880216	0.584432	0.160634	0.127491	16.9206	5.07503
64	2019	0.548311	0.800804	0.022332	0.0615751	0.260199	-0.0073453	3.12609	10.5045	0.0668219	0.5876	0.17386	0.112629	16.9965	5.19061
65	2010	0.713239	0.860131	0.0300481	0.0661922	0.278905		3.65925	9.67558	0.101077	0.859268	0.130551	0.361779	16.5139
65	2011	0.666245	0.832233	0.0319043	0.0600827	0.28846	-0.0041552	3.65365	9.80598	0.0978563	0.859496	0.127139	0.31007	16.5188
65	2012	0.760224	0.831588	0.0242326	0.0557622	0.294972	-0.0071482	3.64492	9.93721	0.0844906	0.868085	0.15153	0.281099	16.5768
65	2013	0.598598	0.702077	0.0269542	0.051671	0.303353	-0.0219699	3.62965	10.0488	0.0462255	0.869684	0.148817	0.238544	16.6533
65	2014	0.510865	0.584709	0.0249472	0.0581973	0.384422	-0.0033781	3.61618	9.94679	0.0663361	0.869684	0.142269	0.201422	16.6414	3.93886
65	2015	0.386036	0.467959	0.0256659	0.0600331	0.433777	-0.0082797	3.61273	9.92398	0.0193969	0.570493	0.0988742	0.235931	16.6105	4.88696
65	2016	0.348699	0.437951	0.0260945	0.0613892	0.476074	-0.0184198	3.59128	9.95432	0.0158723	0.583679	0.110649	0.18808	16.5638	4.78959
65	2017	0.304828	0.407618	0.0228504	0.0599907	0.507139	-0.0224796	3.57433	10.0037	0.0179531	0.811879	0.109248	0.162659	16.5306	5.27467
65	2018	0.286611	0.398235	0.0251765	0.0565306	0.516746	-0.0151866	3.55709	10.079	0.0189899	0.809422	0.114155	0.205024	16.491	5.18113
65	2019	0.459462	0.671041	0.0253001	0.0791137	0.376601	-0.0148685	3.53065	10.1805	0.0125499	0.817	0.110496	0.187859	16.4451	5.2831
66	2010	0.893801	1.07788	0.0544317	0.0121721	0.204724		4.87531	11.5481	0.0359862	0.50389	0.583973	0.220647	18.4155
66	2011	0.777226	0.970864	0.0521489	0.009889	0.190826	0.002457	4.85716	11.8004	0.0372839	0.509536	0.607916	0.245661	18.4184
66	2012	0.829665	0.907547	0.0291456	0.0090476	0.202108	0.00337	4.86723	11.8641	0.044314	0.51376	0.597327	0.194114	18.4681
66	2013	0.892844	1.04719	0.0369777	0.0085854	0.225033	0.004833	4.84481	11.9033	0.0499745	0.524245	0.612968	0.214694	18.5279
66	2014	1.18371	1.35481	0.0360205	0.0089528	0.25441	-0.0169118	4.85054	11.8949	0.0610692	0.524245	0.788267	0.200057	18.5215	4.30163
66	2015	1.15739	1.403	0.034065	0.0121336	0.347795	-0.0271223	4.84959	11.6093	0.134346	0.588663	0.647039	0.203372	18.4795	5.12581
66	2016	0.986707	1.23926	0.027547	0.0136119	0.425785	0.0170204	4.84981	11.4584	0.143038	0.592005	0.494231	0.246484	18.4403	4.97822
66	2017	0.903394	1.20802	0.0276518	0.0137548	0.43333	-0.004408	4.86082	11.4894	0.210366	0.519438	0.526987	0.24213	18.405	5.41803
66	2018	0.915372	1.27188	0.0330169	0.0131867	0.445314	-0.005545	4.85716	11.539	0.347847	0.528226	0.501749	0.249662	18.3632	5.29743
66	2019	0.876145	1.2796	0.0211793	0.0158002	0.286354	-0.0020542	4.85415	11.4541	0.403789	0.528	0.519568	0.197553	18.3151	5.36183
67	2010	0.980931	1.18295	0.022783	0.061492	0.341676		5.11911	9.43955	0.00956903	0.263156	0.170654	0.273396	17.3495
67	2011	0.907329	1.13338	0.0240247	0.0506527	0.321299	0.0014417	5.12094	9.65612	0.00931635	0.263427	0.211746	0.244053	17.3668
67	2012	1.16521	1.27459	0.0216489	0.0444243	0.329815	-0.0198243	5.11072	9.82412	0.00971818	0.266778	0.217765	0.208912	17.4152
67	2013	0.977551	1.14654	0.0380317	0.0405452	0.334971	-0.0300348	5.09896	9.96613	0.0136183	0.265858	0.231643	0.175567	17.5166
67	2014	0.876722	1.00345	0.0478167	0.0409168	0.379814	-0.0027658	5.09211	9.97427	0.0164541	0.265858	0.212043	0.181487	17.5876	3.25424
67	2015	1.02131	1.23805	0.0560679	0.0360594	0.402321	-0.0065261	5.06141	10.0474	0.00945284	0.582547	0.168781	0.192603	17.6642	4.63996
67	2016	0.912178	1.14566	0.0602292	0.0372966	0.432519	-0.0089283	5.05349	10.0903	0.00918951	0.574717	0.146903	0.187467	17.7425	4.523
67	2017	0.893082	1.19424	0.029961	0.0364816	0.464335	-0.0196048	5.03314	10.1252	0.0126874	0.253433	0.134008	0.194567	17.8183	5.13499
67	2018	0.882717	1.2265	0.0278141	0.0379483	0.492359	-0.0177726	5.0047	10.1597	0.0260153	0.252144	0.143977	0.19169	17.9005	4.87396
67	2019	0.761874	1.11271	0.0152813	0.0505223	0.636731	-0.0056774	5.00797	9.95442	0.0378648	0.2503	0.137779	0.174433	17.9909	4.94018
68	2010	0.789102	0.999999	0.0908971	0.0108762	0.567343		8.19739	11.2395	1.45485	0.892749	0.87002	0.460238	19.9974
68	2011	0.839454	0.999999	0.0918267	0.0101064	0.583017	0.0294938	8.21665	11.3213	1.47244	0.892999	0.876101	0.425149	19.9997
68	2012	0.825454	0.999999	0.0849692	0.0101528	0.610051	0.0164501	8.2304	11.3548	1.36608	0.893116	0.894764	0.418048	20.0194
68	2013	0.859898	0.999999	0.0864385	0.0094852	0.373366	-0.650803	8.245	11.9241	1.26595	0.896011	0.907455	0.440731	20.0437
68	2014	0.837802	0.999854	0.0891081	0.0132639	0.665606	0.40837	8.24949	11.4863	1.21615	0.895713	0.931372	0.429841	20.0725	4.49836
68	2015	0.747821	0.999996	0.0883432	0.012416	0.677455	1.52e-05	8.24519	11.5502	1.11968	0.876093	0.891455	0.403713	20.1095	5.29431
68	2016	0.732019	0.999998	0.0925801	0.0072857	0.64946	-0.0012337	8.24703	11.6662	1.02222	0.878926	0.925883	0.384076	20.1425	5.25696
68	2017	0.701348	1	0.104251	0.0069052	0.642954	0.000635	8.24646	11.7491	1.05004	0.877052	0.880047	0.370415	20.1669	5.66565
68	2018	0.679613	1	0.108356	0.0067148	0.643281	0.000841	8.24871	11.8129	1.04325	0.879997	0.851118	0.369269	20.2032	5.63912
68	2019	0.752477	1	0.0842598	0.0078022	0.687318	0.0020418	8.25051	11.9658	0.892549	0.883	0.876006	0.386157	20.2531	5.71752
69	2010	0.881237	0.801185	0.0603315	0.0159044	0.566327		6.86495	11.0672	0.60175	0.779317	0.956878	0.408019	19.3854
69	2011	0.85592	0.814109	0.0654331	0.0134895	0.557468	0.0057476	6.87017	11.2419	0.602915	0.797302	0.953153	0.369685	19.4227
69	2012	0.864241	0.844973	0.0527953	0.0123723	0.550071	0.0094338	6.87488	11.391	0.484152	0.802304	0.952395	0.390071	19.5045
69	2013	0.847813	0.804018	0.0556712	0.0099978	0.44233	-0.265174	6.88021	11.7329	0.431175	0.805003	0.976966	0.387124	19.5858
69	2014	0.881201	0.836551	0.0567688	0.0098178	0.599913	0.216037	6.88813	11.5857	0.398463	0.809204	0.980769	0.40296	19.664	4.41631
69	2015	1.02826	0.945361	0.0630177	0.0094779	0.596618	0.0029303	6.89609	11.6799	0.34106	0.813997	0.975573	0.380342	19.7393	5.18145
69	2016	1.04081	0.936035	0.0676265	0.0091497	0.607621	0.0032617	6.90669	11.754	0.317457	0.82	0.973386	0.398057	19.7959	5.12079
69	2017	0.974258	0.863158	0.0638567	0.0081689	0.591077	0.0059714	6.92774	11.8573	0.352792	0.822903	0.93931	0.33966	19.8531	5.55069
69	2018	1.02084	0.936344	0.0669039	0.0080378	0.553687	0.0099072	6.95273	11.9375	0.337753	0.825004	0.959092	0.329683	19.9255	5.48736
69	2019	1.07759	0.990108	0.05348	0.0092194	0.612698	0.0098114	6.97284	12.0178	0.343877	0.832	0.952933	0.321855	20.0138	5.56636
70	2010	1.05222	0.956633	0.0550313	0.0085098	0.425011		6.91508	11.4314	0.715489	0.703306	1.0475	0.394303	19.1473
70	2011	1.03872	0.987983	0.057561	0.0076888	0.426651	0.0184528	6.91765	11.5847	0.680526	0.722303	1.03768	0.365236	19.1936
70	2012	0.950915	0.929715	0.0480221	0.0077694	0.443899	0.0069677	6.92128	11.673	0.590291	0.729116	1.01452	0.403583	19.2734
70	2013	0.976789	0.926332	0.048445	0.006778	0.342579	-0.366274	6.92596	12.0493	0.540249	0.737003	0.999185	0.411585	19.3518
70	2014	0.896074	0.850671	0.0500516	0.0066664	0.434672	0.272962	6.93336	11.7471	0.555228	0.744696	1.02667	0.405894	19.4419	4.46072
70	2015	0.928493	0.853634	0.0529819	0.0062957	0.454006	0.002069	6.94242	11.7825	0.500522	0.754001	1.0099	0.436855	19.5372	5.13462
70	2016	0.95363	0.857635	0.0565829	0.0058632	0.456284	0.0022134	6.95276	11.8583	0.503269	0.758003	1.00881	0.438686	19.6026	5.12512
70	2017	0.942025	0.834601	0.0507096	0.0052584	0.439139	0.0032126	6.96508	11.9873	0.522118	0.760003	0.941619	0.399037	19.6689	5.52754
70	2018	0.976232	0.895428	0.057168	0.0045499	0.425753	0.0034617	6.97523	12.0684	0.540129	0.762796	0.958653	0.416644	19.751	5.44233
70	2019	0.985676	0.90566	0.0447927	0.0056294	0.335956	0.0029016	6.98528	12.101	0.537852	0.771	0.927348	0.395897	19.8492	5.52649
71	2010	1.17443	1.06774	0.0332643	0.0229085	0.290882		6.7538	10.4366	0.0957522	0.531612	0.682058	0.383057	18.9196
71	2011	1.18771	1.12969	0.0275736	0.0193713	0.282901	-0.0063681	6.76365	10.6312	0.114796	0.554301	0.700995	0.369229	18.9483
71	2012	1.1204	1.09542	0.0229305	0.0172037	0.284656	-0.001058	6.77264	10.7553	0.130866	0.5671	0.691935	0.38592	19.0212
71	2013	1.17106	1.11057	0.0179264	0.0169078	0.340035	0.14912	6.78787	10.6931	0.0878397	0.580805	0.709928	0.412023	19.0997
71	2014	1.18234	1.12244	0.0198591	0.0150688	0.358645	-0.169611	6.7603	10.9622	0.0740962	0.594601	0.71366	0.426018	19.1941	4.09701
71	2015	1.22175	1.12325	0.0205868	0.0141819	0.373663	0.0045078	6.77099	11.027	0.063362	0.610497	0.70526	0.445542	19.3102	5.04523
71	2016	1.24778	1.12217	0.0241639	0.0131359	0.38439	0.0047034	6.77961	11.1101	0.0713564	0.624397	0.6467	0.362981	19.414	4.98465
71	2017	1.27356	1.12833	0.0309587	0.0120134	0.367127	0.0054048	6.78443	11.2334	0.0797666	0.637599	0.606328	0.281451	19.499	5.41193
71	2018	1.19597	1.09698	0.044944	0.0134496	0.387047	0.0052336	6.78635	11.2505	0.114946	0.651	0.597382	0.330305	19.6011	5.30037
71	2019	1.25391	1.15212	0.0345277	0.013555	0.417502	0.0034786	6.78731	11.3039	0.130382	0.667	0.530849	0.404104	19.7199	5.38153
72	2010	0.901395	0.819512	0.0507722	0.0112648	0.434648		6.71433	11.1173	0.495358	0.631748	1.01684	0.366657	18.7717
72	2011	0.908197	0.863832	0.0546626	0.0104161	0.440929	0.0214176	6.71846	11.2578	0.516643	0.651999	0.969791	0.349607	18.821
72	2012	0.899391	0.87934	0.052508	0.0093958	0.456838	0.0100191	6.72397	11.3509	0.461568	0.6621	0.968739	0.357213	18.911
72	2013	0.912465	0.865331	0.0510908	0.0092182	0.369349	-0.275488	6.72808	11.6882	0.415059	0.674495	0.978416	0.353331	18.9944
72	2014	0.929973	0.882852	0.055891	0.008303	0.470713	0.22032	6.73354	11.5562	0.36101	0.686994	0.997588	0.373652	19.0891	4.46625
72	2015	0.984841	0.905439	0.055471	0.0075924	0.479699	0.0009905	6.74019	11.6282	0.331203	0.700004	0.960748	0.395985	19.1825	5.14883
72	2016	0.991968	0.892114	0.0572154	0.0071183	0.481231	0.0012688	6.74871	11.7177	0.317224	0.710001	0.945248	0.390847	19.2589	5.14635
72	2017	1.07467	0.952123	0.0530257	0.0062816	0.461629	0.0016832	6.75915	11.8525	0.319098	0.717995	0.940625	0.386936	19.3299	5.52538
72	2018	1.07701	0.987867	0.0594471	0.0065084	0.459466	0.002148	6.77016	11.9136	0.322475	0.724889	0.942016	0.389199	19.4166	5.45249
72	2019	1.00838	0.926519	0.0397098	0.0062138	0.399922	0.001998	6.77801	11.9601	0.315295	0.733	0.901925	0.374337	19.5195	5.52913
73	2010	0.931336	0.846733	0.053434	0.0078991	0.406254		6.6183	11.4408	2.01064	0.700317	1.09069	0.402065	19.4159
73	2011	0.902728	0.85863	0.0568454	0.0068396	0.432905	0.0547581	6.6254	11.534	1.81394	0.713101	1.09799	0.369359	19.4667
73	2012	0.863675	0.84442	0.0470303	0.0068017	0.440588	0.0038232	6.63334	11.6442	1.60648	0.723142	1.0816	0.386123	19.5617
73	2013	0.926545	0.878684	0.0485489	0.0074141	0.282754	-0.610683	6.64213	12.2012	1.47253	0.731498	1.09759	0.396873	19.6561
73	2014	0.927429	0.880437	0.0508652	0.0070272	0.479375	0.382519	6.63266	11.7747	1.38957	0.739504	1.10652	0.395673	19.7407	4.42616
73	2015	0.911003	0.837554	0.0571709	0.0066943	0.4915	0.0017513	6.64256	11.8256	1.31099	0.749002	1.02199	0.394244	19.819	5.11042
73	2016	0.976954	0.878611	0.0607038	0.0064297	0.503964	0.0020427	6.65596	11.8883	1.17465	0.755001	1.06983	0.41554	19.8672	5.08246
73	2017	1.02409	0.907311	0.0572769	0.0061128	0.489305	0.0031694	6.67363	11.9977	1.23272	0.758003	1.07713	0.40366	19.9244	5.48177
73	2018	0.990907	0.908889	0.0605663	0.0057917	0.474502	0.0034705	6.691	12.0655	1.25895	0.760504	1.08567	0.388058	19.9962	5.40117
73	2019	1.00794	0.926111	0.0416102	0.0061345	0.611611	0.0030995	6.7137	12.0961	1.14404	0.77	1.03753	0.36865	20.0834	5.4987
74	2010	1.28241	1.16592	0.0451498	0.014081	0.353067		6.86	10.7668	0.411713	0.558078	0.918106	0.356865	18.6686
74	2011	1.27006	1.20802	0.0512457	0.0121807	0.349041	-0.0031781	6.86146	10.9332	0.408171	0.575997	0.890905	0.348578	18.7435
74	2012	1.18047	1.15415	0.0464595	0.0111217	0.359552	0.0010579	6.86289	11.043	0.36419	0.586583	0.818152	0.424378	18.8661
74	2013	1.31604	1.24806	0.0580802	0.0103594	0.38564	0.0491317	6.86407	11.0928	0.36658	0.598997	0.842942	0.423561	18.9843
74	2014	1.29531	1.22967	0.0761088	0.010066	0.364557	-0.0509973	6.58917	11.2575	0.343887	0.611496	0.846704	0.408762	19.112	4.47244
74	2015	1.3242	1.21744	0.0591075	0.0090272	0.36819	0.0001602	6.5893	11.3414	0.319838	0.627603	0.835334	0.43167	19.25	5.14464
74	2016	1.24494	1.11962	0.0543902	0.0082149	0.370293	0.0002763	6.58904	11.4372	0.302749	0.6437	0.787726	0.37697	19.3659	5.09969
74	2017	1.14371	1.01328	0.0462909	0.0073592	0.35421	0.0003405	6.58774	11.5703	0.304085	0.660301	0.729079	0.318082	19.4668	5.48677
74	2018	1.04555	0.959008	0.0487306	0.0066941	0.351039	0.0005441	6.58381	11.6555	0.302784	0.670999	0.691067	0.340916	19.5835	5.40451
74	2019	1.09354	1.00477	0.0387882	0.0074045	0.344322	0.0008447	6.58119	11.7621	0.268804	0.681	0.63668	0.341198	19.7153	5.48381
75	2010	0.945921	0.859994	0.0243299	0.0321794	0.322934		6.49058	10.2031	0.287998	0.517505	0.697361	0.306457	18.3382
75	2011	0.929279	0.883884	0.0240449	0.0283583	0.310556	-0.0068886	6.49007	10.3772	0.316083	0.531497	0.655719	0.317581	18.3482
75	2012	0.977459	0.955667	0.0177084	0.0265058	0.310567	0.0011375	6.50314	10.5043	0.315009	0.543511	0.668501	0.401646	18.4
75	2013	1.00174	0.949997	0.0182169	0.024252	0.370315	0.154511	6.5178	10.4439	0.230456	0.557189	0.643799	0.44222	18.4473
75	2014	1.0503	0.997078	0.0187186	0.0217204	0.319056	-0.171178	6.53281	10.6982	0.250894	0.57131	0.696299	0.438396	18.5234	4.26127
75	2015	1.05492	0.969865	0.0177709	0.0200436	0.324627	0.0050814	6.54258	10.7876	0.231861	0.587009	0.685035	0.461596	18.6302	5.03442
75	2016	1.19057	1.07072	0.0258665	0.0183885	0.331089	0.0049872	6.54911	10.8778	0.196706	0.601993	0.566761	0.435996	18.7305	5.00753
75	2017	1.17483	1.04086	0.0346759	0.0167344	0.332562	0.004968	6.55099	10.9781	0.21013	0.61701	0.550102	0.358708	18.8066	5.37399
75	2018	1.20849	1.10846	0.0363194	0.0160645	0.343013	0.0026015	6.55099	11.0241	0.227741	0.625996	0.558453	0.384107	18.9005	5.24775
75	2019	1.1444	1.0515	0.0339878	0.0147802	0.313215	-0.0009129	6.55273	11.1494	0.204814	0.636	0.520224	0.376464	19.0119	5.359
76	2010	1.10813	1.00746	0.0269391	0.0342922	0.302979		6.2778	10.2703	0.105892	0.508067	0.686054	0.338259	18.2478
76	2011	1.07365	1.0212	0.0231638	0.0284615	0.287841	-0.0012015	6.28625	10.4683	0.109117	0.520402	0.689733	0.351903	18.2652
76	2012	1.04498	1.02168	0.0217456	0.0206673	0.290536	-0.0001027	6.29361	10.5964	0.139267	0.535	0.687371	0.382261	18.3253
76	2013	1.09016	1.03384	0.0255692	0.0185541	0.336422	0.131418	6.30256	10.5709	0.105211	0.550602	0.704895	0.391902	18.3944
76	2014	0.970221	0.921061	0.0244398	0.0159242	0.306236	-0.142665	6.31885	10.8344	0.102716	0.564601	0.714722	0.409578	18.487	4.19946
76	2015	0.927386	0.852616	0.0202963	0.0149853	0.305741	0.0046208	6.32913	10.9413	0.0936885	0.581507	0.683572	0.457195	18.6123	4.97687
76	2016	0.969526	0.871931	0.0211721	0.0134186	0.306647	0.0038944	6.3356	11.0421	0.076335	0.59681	0.652595	0.395455	18.7276	4.97157
76	2017	1.14732	1.01649	0.0331732	0.012284	0.312552	0.0042835	6.33206	11.1259	0.0940698	0.612495	0.50984	0.368727	18.8171	5.38739
76	2018	1.01376	0.929854	0.0414931	0.0129827	0.301859	0.0035485	6.32672	11.201	0.0919823	0.624406	0.507981	0.409431	18.9244	5.2456
76	2019	0.984994	0.905033	0.0308966	0.011154	0.396121	0.001834	6.32672	11.2714	0.0838258	0.635	0.48627	0.395399	19.0486	5.33299
77	2010	1.05372	0.958	0.0267572	0.0224627	0.297518		6.17329	10.3622	0.114264	0.519649	0.655533	0.327515	18.4742
77	2011	1.14692	1.09089	0.029884	0.0195935	0.286146	-0.0168544	6.17837	10.5512	0.122288	0.540001	0.660675	0.325937	18.518
77	2012	1.05208	1.02863	0.0266002	0.0172756	0.288468	-0.0032806	6.18227	10.673	0.116415	0.558001	0.660598	0.380363	18.6085
77	2013	1.07945	1.02369	0.0301824	0.0161991	0.335107	0.122956	6.1841	10.6496	0.116371	0.572149	0.660109	0.409548	18.7008
77	2014	1.02205	0.970264	0.0275822	0.0145739	0.299132	-0.141072	6.19028	10.8802	0.120378	0.585396	0.693002	0.439067	18.8157	4.11496
77	2015	1.02984	0.946813	0.026733	0.0138941	0.30413	0.0005994	6.1928	10.9733	0.120021	0.600996	0.639815	0.478681	18.9614	5.11343
77	2016	1.07005	0.962335	0.0337203	0.0128494	0.310896	0.0008334	6.19366	11.0553	0.115373	0.615605	0.568483	0.431211	19.0922	5.07533
77	2017	1.09085	0.966458	0.0272764	0.011742	0.310668	0.0009521	6.19245	11.1593	0.114995	0.628994	0.481128	0.303891	19.1954	5.42625
77	2018	1.02023	0.935789	0.0382415	0.0127793	0.283739	-0.0024266	6.18882	11.2383	0.115063	0.640306	0.453528	0.320525	19.3154	5.29486
77	2019	1.02766	0.944237	0.0278068	0.0127853	0.34403	-0.0023519	6.1864	11.2791	0.116259	0.649	0.436457	0.337911	19.4511	5.38759
78	2010	1.12559	1.02334	0.0331982	0.0172237	0.317782		6.54584	10.8155	0.250228	0.567501	0.831912	0.358565	18.3049
78	2011	1.05949	1.00774	0.0309519	0.0149412	0.315111	-0.0036357	6.54724	10.9844	0.249091	0.579005	0.824904	0.319974	18.3623
78	2012	1.02861	1.00568	0.0272	0.0132961	0.322872	0.0007073	6.54637	11.0927	0.218928	0.5881	0.790028	0.393022	18.4656
78	2013	1.02264	0.969812	0.0474427	0.0122386	0.341034	0.0293281	6.54615	11.1661	0.181124	0.599754	0.812015	0.406966	18.5672
78	2014	1.05434	1.00092	0.0346893	0.0113848	0.296319	-0.0281685	6.54941	11.3224	0.166304	0.612006	0.802746	0.421827	18.6829	4.47631
78	2015	1.02606	0.943334	0.0303341	0.0108244	0.299159	0.0015101	6.55078	11.4036	0.160267	0.627911	0.760536	0.426429	18.8214	5.19301
78	2016	1.0654	0.95815	0.0295106	0.0095744	0.297275	0.0015039	6.55028	11.5044	0.14364	0.644009	0.720922	0.378396	18.9468	5.14872
78	2017	1.07792	0.954996	0.0330753	0.0084898	0.287919	0.002737	6.55028	11.6312	0.144018	0.660508	0.63072	0.35458	19.0477	5.51099
78	2018	1.02412	0.939352	0.0394083	0.0097681	0.280479	0.0043794	6.54593	11.7031	0.145066	0.671309	0.603543	0.38826	19.1649	5.42179
78	2019	0.987376	0.907222	0.0276772	0.008915	0.241155	0.0044855	6.54375	11.7665	0.133277	0.682	0.537282	0.389093	19.2976	5.49631
79	2010	1.05978	0.963509	0.039971	0.0155461	0.330146		6.55479	11.0553	0.277743	0.61987	0.868171	0.405431	18.1321
79	2011	0.98135	0.933411	0.0416163	0.0137576	0.330862	-0.0053261	6.55852	11.2116	0.281584	0.63022	0.896501	0.374217	18.1878
79	2012	1.04078	1.01758	0.0324392	0.0117852	0.337361	0.0064147	6.55962	11.3344	0.273917	0.641911	0.915962	0.419157	18.2914
79	2013	0.99523	0.943821	0.0280921	0.0111025	0.298371	-0.156091	6.55962	11.5864	0.210586	0.653946	0.889215	0.448216	18.3986
79	2014	1.04438	0.991465	0.0372617	0.0099925	0.359642	0.14153	6.56255	11.5391	0.194649	0.666299	0.890712	0.466582	18.5238	4.50347
79	2015	1.11504	1.02514	0.0363051	0.0098493	0.371224	0.0017427	6.56244	11.6114	0.178929	0.679301	0.868437	0.479908	18.6715	5.21118
79	2016	1.11262	1.00062	0.0397256	0.0091553	0.377021	0.0015565	6.56292	11.7003	0.17868	0.691793	0.807324	0.43333	18.7999	5.11711
79	2017	1.12394	0.995768	0.0383698	0.0086967	0.400176	0.0015413	6.55923	11.7437	0.177454	0.704987	0.735415	0.338607	18.9054	5.5229
79	2018	1.17927	1.08166	0.0452405	0.0087691	0.395713	0.0023622	6.55923	11.7512	0.193277	0.712426	0.738229	0.367264	19.0273	5.44334
79	2019	1.00545	0.92383	0.0309598	0.0114551	0.332663	0.002612	6.55553	11.7674	0.187215	0.722	0.658123	0.367606	19.1644	5.51458
80	2010	1.11805	1.01649	0.0337237	0.0186458	0.249607		6.77016	10.6946	0.283741	0.55647	0.79173	0.378162	18.054
80	2011	0.98099	0.933068	0.0327982	0.0164286	0.245664	-0.0043224	6.77331	10.8666	0.295731	0.568115	0.831998	0.34656	18.1177
80	2012	1.03231	1.00929	0.0318845	0.0141394	0.249348	0.0008963	6.77489	10.9747	0.242223	0.5792	0.74317	0.40627	18.2286
80	2013	0.950579	0.901476	0.0282553	0.0136353	0.278885	0.0890001	6.77568	10.9885	0.215132	0.590354	0.730869	0.43167	18.3491
80	2014	0.946096	0.898158	0.0281341	0.0126376	0.244552	-0.0956969	6.77785	11.1942	0.198491	0.601496	0.748773	0.449642	18.4899	4.43592
80	2015	0.96781	0.889781	0.0315422	0.0114797	0.247994	0.0008111	6.77781	11.2833	0.172743	0.615499	0.736357	0.46503	18.6586	5.12385
80	2016	1.01407	0.911991	0.0378293	0.0103857	0.249231	0.0007765	6.77745	11.3888	0.168052	0.63199	0.715434	0.44872	18.8099	5.11154
80	2017	0.975217	0.864007	0.0389848	0.0091918	0.242392	0.0011093	6.77548	11.5333	0.184345	0.649305	0.705624	0.380978	18.9287	5.4838
80	2018	0.869837	0.79784	0.0415792	0.0089548	0.231424	-0.0010875	6.76955	11.6081	0.190679	0.660008	0.670881	0.40238	19.0633	5.38645
80	2019	0.789102	0.725043	0.0282769	0.0105155	0.242959	-0.0017794	6.7654	11.6149	0.194365	0.668	0.615357	0.392266	19.2123	5.46861
81	2010	1.48782	1.35267	0.025455	0.0289449	0.236404		6.45399	10.0224	0.077624	0.483254	0.532015	0.356816	17.8317
81	2011	1.32338	1.25873	0.0377748	0.0241515	0.219337	0.0043172	6.46726	10.2342	0.101263	0.497818	0.546827	0.360969	17.8682
81	2012	1.23932	1.21169	0.0324417	0.020039	0.219446	0.0111512	6.47989	10.3648	0.115836	0.5097	0.580507	0.383861	17.9608
81	2013	1.25356	1.18881	0.0352204	0.0189301	0.261953	0.161184	6.49865	10.3033	0.120624	0.523645	0.594935	0.445549	18.0726
81	2014	1.33089	1.26345	0.0317472	0.0170406	0.245195	-0.183978	6.5165	10.5957	0.119464	0.537393	0.607939	0.454598	18.1995	3.82538
81	2015	1.21881	1.12054	0.0267959	0.0155645	0.244892	0.0035639	6.52876	10.6886	0.0761197	0.555297	0.580783	0.444265	18.3473	4.73611
81	2016	0.98161	0.882798	0.0250336	0.0140784	0.247948	0.003737	6.53813	10.7854	0.0684028	0.575296	0.560756	0.378108	18.474	4.83009
81	2017	1.02576	0.908789	0.0330543	0.0133358	0.247977	0.0062008	6.54152	10.884	0.076267	0.585297	0.472932	0.309084	18.5804	5.26822
81	2018	1.08011	0.990713	0.0389428	0.0130591	0.252362	0.0047272	6.54152	10.9314	0.0865559	0.599992	0.475619	0.369496	18.7034	5.10732
81	2019	1.03071	0.947038	0.030762	0.0138019	0.354947	0.002294	6.54321	11.0483	0.076222	0.611	0.420374	0.377893	18.8419	5.21808
82	2010	1.0726	0.908224	0.0583907	0.0194313	0.447851		6.02466	11.1538	0.595827	0.733	1.08881	0.626419	19.1809
82	2011	1.05704	0.903401	0.0650322	0.017253	0.457327	0.0231564	6.03359	11.2957	0.588876	0.739	1.05037	0.436528	19.219
82	2012	0.994822	0.886204	0.0579891	0.0163932	0.474142	0.0055112	6.04329	11.396	0.499037	0.743	1.09375	0.472412	19.3011
82	2013	1.08782	0.945178	0.0606433	0.0158566	0.425269	-0.240459	6.04963	11.6785	0.483187	0.749	1.10454	0.464103	19.3896
82	2014	1.12723	0.951209	0.0663329	0.0146914	0.569058	0.202754	6.06038	11.5503	0.453686	0.751	1.06881	0.458722	19.4879	4.51371
82	2015	1.11848	0.973866	0.0746357	0.0137501	0.581574	0.0097135	6.0722	11.6283	0.412449	0.753	1.02356	0.437327	19.5963	5.3839
82	2016	1.08508	0.966547	0.0823724	0.0121038	0.570514	0.0162545	6.08647	11.7303	0.39905	0.762	0.99863	0.412976	19.6857	5.25063
82	2017	1.09766	0.95437	0.0932742	0.0109424	0.567999	0.0241252	6.10681	11.8139	0.402307	0.768	1.0172	0.361646	19.7714	5.62367
82	2018	1.13582	1.00815	0.102103	0.0104216	0.533656	0.0320627	6.11662	11.8507	0.387102	0.774	1.06289	0.361208	19.8677	5.56964
82	2019	1.15079	1.06058	0.0922449	0.0094061	0.51699	0.0442297	6.14374	11.9347	0.363985	0.785	1.00672	0.496347	19.9777	5.65754
83	2010	1.34709	1.14064	0.0546287	0.0175637	0.450094		6.76848	10.8617	0.671805	0.533	0.888325	0.513714	18.221
83	2011	1.38271	1.18173	0.0574647	0.0155393	0.467658	0.0235728	6.77346	10.9896	0.687494	0.544	0.940942	0.443286	18.2915
83	2012	1.32545	1.18074	0.0472976	0.01453	0.494828	0.0043356	6.77783	11.062	0.627699	0.553	0.988608	0.439413	18.3927
83	2013	1.33763	1.16223	0.0432503	0.0134703	0.381142	-0.311419	6.78189	11.4183	0.625195	0.571	0.930611	0.451206	18.5002
83	2014	1.33988	1.13066	0.0462488	0.013329	0.528461	0.241889	6.78709	11.2045	0.618056	0.592	0.916885	0.416486	18.6149	4.47574
83	2015	1.26349	1.10012	0.047095	0.012559	0.557551	0.0029542	6.7923	11.2496	0.55027	0.609	0.826026	0.409733	18.7388	5.17981
83	2016	1.22201	1.08853	0.0463187	0.0118795	0.555935	0.0047842	6.72283	11.3382	0.538966	0.629	0.877297	0.345885	18.8498	5.1406
83	2017	1.24966	1.08654	0.0529514	0.010817	0.539991	0.0076544	6.73134	11.4565	0.562166	0.645	0.897089	0.325776	18.9491	5.51769
83	2018	1.26208	1.12021	0.0502723	0.0106437	0.521392	0.0119429	6.74257	11.5508	0.580457	0.66	0.880585	0.291755	19.058	5.43316
83	2019	1.05615	0.973359	0.0393461	0.0093682	0.515128	0.015055	6.75368	11.6329	0.527265	0.674	0.737642	0.352662	19.1797	5.51802
84	2010	1.23381	1.04472	0.0572633	0.0225853	0.438686		6.10065	10.7216	0.360331	0.529	0.765182	0.465508	17.3954
84	2011	1.26622	1.08217	0.0587946	0.0184862	0.446141	0.0084567	6.10389	10.8681	0.368209	0.533	0.804851	0.437684	17.5022
84	2012	1.17905	1.05032	0.049585	0.0187466	0.469877	0.0018609	6.10657	10.9569	0.330831	0.551	0.827115	0.435294	17.6571
84	2013	1.20446	1.04652	0.0464244	0.0183568	0.425092	-0.107646	6.10856	11.1393	0.327551	0.56	0.782653	0.433014	17.7959
84	2014	1.22676	1.0352	0.0457912	0.0170302	0.494833	0.103674	6.11382	11.1112	0.313685	0.574	0.747394	0.418758	17.9358	4.47404
84	2015	1.17597	1.02392	0.0585511	0.0157758	0.515513	0.0057667	6.11629	11.1689	0.304968	0.592	0.698879	0.41734	18.0798	5.14686
84	2016	1.21283	1.08034	0.0850818	0.0146373	0.525059	0.007599	6.11723	11.253	0.297136	0.605	0.731694	0.431797	18.2102	5.05428
84	2017	1.18638	1.03151	0.0810732	0.0136685	0.540506	0.007547	6.12101	11.326	0.310847	0.62	0.730509	0.394188	18.3257	5.49187
84	2018	1.08727	0.965047	0.0740188	0.0136433	0.538024	0.008635	6.12853	11.4109	0.326302	0.635	0.722191	0.369401	18.4492	5.40172
84	2019	1.0172	0.937463	0.0705008	0.0127245	0.521778	0.0105409	6.12853	11.5385	0.301075	0.635	0.676998	0.344516	18.584	5.47343
85	2010	0.722124	0.611457	0.0501311	0.0358519	0.32988		6.51028	11.1062	1.12781	0.636	0.581167	0.487221	17.0766
85	2011	0.657484	0.561917	0.0451098	0.0302813	0.325654	0.0011031	6.51162	11.2868	1.10907	0.643	0.516408	0.464958	17.1478
85	2012	0.731642	0.651759	0.040907	0.0282474	0.340478	0.0020828	6.50332	11.3838	1.13614	0.653	0.551218	0.450093	17.2654
85	2013	0.692728	0.60189	0.0389723	0.0291132	0.355551	-0.0008363	6.50435	11.4717	0.84343	0.658	0.487963	0.415416	17.4121
85	2014	0.775524	0.654424	0.0364481	0.0254123	0.435664	0.152101	6.5064	11.3935	0.746279	0.663	0.536798	0.329067	17.5804	4.43438
85	2015	0.663081	0.577346	0.0311226	0.0234251	0.448391	0.004347	6.50671	11.4628	0.664535	0.669	0.470357	0.300543	17.7573	5.16456
85	2016	0.701223	0.624625	0.0344892	0.0207864	0.438795	0.005198	6.5016	11.5849	0.5606	0.675	0.480259	0.358648	17.9157	5.18012
85	2017	0.776795	0.675393	0.0412269	0.0249594	0.497057	0.0068797	6.49955	11.5606	0.649379	0.679	0.486311	0.292235	18.0502	5.57832
85	2018	0.689718	0.612187	0.0469306	0.0236197	0.492004	0.006408	6.49955	11.6306	0.859822	0.681	0.473338	0.260668	18.1923	5.5279
85	2019	0.688929	0.634923	371.904	0.0218243	0.508571	0.0036991	6.49955	11.6681	0.999083	0.686	0.478909	2548.4	18.3448	5.60632
86	2010	1.42822	1.20934	0.0640672	0.0298098	0.493687		6.05247	10.5941	8.13499	0.59	0.737188	0.438915	18.1693
86	2011	1.50617	1.28725	0.0678258	0.026891	0.509025	0.0162772	6.05823	10.7303	0.431992	0.6	0.790242	0.408516	15.8983
86	2012	1.41648	1.26183	0.0624506	0.0245318	0.533586	0.0030198	6.0625	10.8251	0.529509	0.614	0.790182	0.433385	16.784
86	2013	1.36216	1.18354	0.0560482	0.0221713	0.476538	-0.140061	6.06696	11.0438	0.717605	0.622	0.752428	0.427228	17.2858
86	2014	1.3755	1.16071	0.0567641	0.0212593	0.568732	0.129304	6.07161	10.9862	0.794364	0.633	0.761956	0.425823	17.6435	4.54616
86	2015	1.31634	1.14614	0.0553672	0.0205165	0.598837	0.0023892	6.07659	11.0426	0.89793	0.645	0.666886	0.394964	17.9391	5.19079
86	2016	1.09791	0.977982	0.0549055	0.018828	0.613562	0.0075595	6.08376	11.1148	0.880782	0.657	0.623459	0.377098	18.169	5.10842
86	2017	1.18863	1.03346	0.0629353	0.0174748	0.653269	0.0099248	6.08999	11.1483	0.901633	0.667	0.666511	0.370992	18.3683	5.48927
86	2018	1.23285	1.09426	0.0598859	0.0164127	0.679564	0.0075301	6.09824	11.2041	0.916486	0.677	0.684007	0.374669	18.5613	5.38038
86	2019	1.17881	1.0864	0.0492886	0.0162134	0.684144	0.0053592	6.10438	11.305	0.92487	0.687	0.61912	0.324727	18.7545	5.47463
87	2010	1.26797	1.07366	0.051493	0.0139167	0.305129		6.27181	11.063	0.654371	0.586	0.870601	0.443306	17.4814
87	2011	1.32576	1.13306	0.0493554	0.0120048	0.302121	0.0025843	6.27728	11.2361	0.649736	0.593	0.946232	0.426134	17.6993
87	2012	1.28405	1.14385	0.043084	0.0114942	0.317108	0.0021885	6.27933	11.3262	0.554498	0.601	0.953536	0.420342	17.9523
87	2013	1.29558	1.12569	0.0444945	0.0105614	0.332842	0.0035591	6.27859	11.4049	0.52113	0.61	0.938996	0.427816	18.1715
87	2014	1.33409	1.12577	0.048447	0.0104609	0.390258	0.107524	6.28108	11.3637	0.499411	0.621	0.915792	2454.32	18.3683	4.47461
87	2015	1.33932	1.16615	0.0444929	0.0098948	0.406509	0.0019186	6.28259	11.4076	0.416944	0.632	0.861138	0.383515	18.5537	5.15306
87	2016	1.28237	1.14229	0.0485495	0.0096663	0.417502	0.0032095	6.28469	11.4742	0.380097	0.643	0.855743	0.368506	18.7101	5.11287
87	2017	1.28317	1.11567	0.056942	0.0095686	0.43649	0.0041991	6.28918	11.5287	0.394264	0.655	0.918119	0.356327	18.8523	5.50946
87	2018	1.33598	1.1858	0.0494467	0.009455	0.416428	0.0046777	6.29142	11.5885	0.40583	0.666	0.900638	0.346244	18.9989	5.43736
87	2019	1.26818	1.16877	0.0350298	0.0091183	0.45838	0.0047045	6.29366	11.6489	0.425248	0.684	0.824457	0.305953	19.1537	5.51251
88	2010	1.59455	1.35018	0.0657359	0.0263586	0.512159		6.49876	10.5283	0.395663	0.66	0.735215	0.436781	18.0522
88	2011	1.51214	1.29235	0.0676708	0.0235774	0.517058	0.0121364	6.51099	10.672	0.407734	0.663	0.731212	0.413482	18.1576
88	2012	1.4223	1.26701	0.0588662	0.0226208	0.601881	0.133742	6.51197	10.5992	0.351612	0.667	0.746899	0.433918	18.341
88	2013	1.52246	1.32282	0.0515464	0.0219788	0.535772	-0.133751	6.52507	10.812	0.318797	0.67	0.739748	0.454689	18.5287
88	2014	1.51587	1.27916	0.046149	0.0215454	0.631164	0.116339	6.50993	10.7604	0.296653	0.672	0.720939	2818.63	18.7065	4.4874
88	2015	1.56707	1.36445	0.0406318	0.0223342	0.648922	-0.0043988	6.51084	10.8354	0.262649	0.68	0.707855	0.412058	18.8804	5.14429
88	2016	1.46728	1.307	0.0440353	0.0193978	0.66144	0.0058526	6.51397	10.9291	0.233733	0.69	0.65973	0.406013	19.0316	5.15322
88	2017	1.42444	1.2385	0.0538889	0.0201509	0.633822	0.0053167	6.52131	10.9828	0.245873	0.697	0.611008	0.388808	19.1681	5.53188
88	2018	1.33677	1.18651	0.0499974	0.0176682	0.620275	0.0040651	6.52636	11.083	0.246275	0.7	0.626421	0.360162	19.3108	5.46471
88	2019	1.17862	1.08623	0.0428516	0.0172144	0.617672	0.0045712	6.53118	11.1736	0.287875	0.705	0.534046	0.347917	19.4631	5.54191
89	2010	1.44592	1.22433	0.0702329	0.0220486	0.401642		6.42513	10.6255	0.47438	0.555	0.740169	0.440745	17.835
89	2011	1.40417	1.20007	0.0726064	0.0197501	0.420699	0.0155302	6.43232	10.7366	0.48099	0.56	0.753662	0.414251	17.9049
89	2012	1.36732	1.21803	0.0617004	0.0201974	0.456615	0.0025919	6.43896	10.7894	0.447141	0.569	0.765533	0.432719	18.0266
89	2013	1.35155	1.17432	0.057603	0.0198837	0.460766	-0.0104256	6.44506	10.8797	0.429854	0.581	0.75291	0.422072	18.1598
89	2014	1.33911	1.13	0.0614602	0.0190425	0.49177	0.0143453	6.45028	10.9368	0.400363	0.595	0.713952	2290.54	18.297	4.48931
89	2015	1.30169	1.13339	0.0629461	0.0188471	0.519073	0.0009052	6.45312	10.9839	0.370879	0.603	0.651816	0.405431	18.4392	5.14552
89	2016	1.26995	1.13122	0.056116	0.0177051	0.522786	0.0053581	6.45597	11.0711	0.336084	0.613	0.667348	0.388885	18.5689	5.04824
89	2017	1.31868	1.14654	0.0585049	0.0160022	0.516169	0.0056609	6.46096	11.1837	0.360513	0.622	0.678831	0.392108	18.6838	5.47294
89	2018	1.27218	1.12917	0.0614029	0.0143437	0.49266	0.0048158	6.39859	11.284	0.356499	0.63	0.659549	0.390866	18.8075	5.39467
89	2019	1.18206	1.0894	0.0413767	0.0142382	0.50255	0.0025969	6.40189	11.3333	0.331055	0.637	0.569237	0.364259	18.943	5.4856
90	2010	1.10862	0.938718	0.0718736	0.0497518	0.328932		5.00697	10.3513	0.156462	0.484	0.332396	0.434579	17.0033
90	2011	1.095	0.935837	0.0688633	0.0428455	0.327892	-0.0011657	4.99522	10.5376	0.172041	0.505	0.371503	0.418061	17.0441
90	2012	1.16393	1.03685	0.0631481	0.0404874	0.33528	-0.0002014	5.02034	10.6512	0.157393	0.525	0.384721	0.453645	17.1453
90	2013	1.13001	0.981834	0.0591588	0.038349	0.429183	0.198281	5.02471	10.5251	0.163155	0.538	0.377214	0.426323	17.2603
90	2014	1.15154	0.971721	0.0616572	0.0374356	0.363716	-0.241461	5.03097	10.8089	0.169824	0.552	0.372606	0.419732	17.3816	4.43533
90	2015	1.12909	0.983104	0.0589844	0.0368905	0.377758	0.0039842	5.03553	10.8528	0.189886	0.564	0.338337	0.396152	17.5109	5.1315
90	2016	1.03968	0.926109	0.0577965	0.0349261	0.380698	0.0078907	5.03924	10.9374	0.186232	0.58	0.303118	0.342216	17.6275	5.07407
90	2017	1.07177	0.931859	0.0557993	0.0342324	0.41116	0.0108083	5.04804	10.9595	0.180209	0.597	0.298199	0.32091	17.7329	5.50014
90	2018	0.986469	0.875579	0.0574225	0.030246	0.397619	0.0077434	5.05175	11.0605	0.17667	0.615	0.300935	0.354207	17.8482	5.39924
90	2019	0.90043	0.829845	0.0420418	0.0292932	0.408321	0.0063878	5.05175	11.1115	0.19963	0.63	0.265584	0.34368	17.9763	5.51555
91	2010	1.26322	1.06963	0.0453384	0.0378566	0.384951		5.64684	10.314	0.169286	0.441	0.438696	0.437633	17.4671
91	2011	1.2919	1.10412	0.0477679	0.0322959	0.374426	0.0053435	5.65177	10.5053	0.188793	0.448	0.458945	0.402293	17.4926
91	2012	1.19201	1.06186	0.0457269	0.0343534	0.407654	0.0031391	5.65494	10.5578	0.195947	0.466	0.45662	0.400505	17.55
91	2013	1.16569	1.01283	0.0389003	0.0324635	0.420745	0.005169	5.6581	10.6358	0.22142	0.477	0.43955	0.422405	17.6222
91	2014	1.08726	0.917483	0.0383547	0.0312349	0.451854	0.003671	5.6636	10.686	0.245013	0.49	0.418484	0.37299	17.7068	4.52277
91	2015	1.10797	0.964709	0.0408328	0.0306308	0.399657	-0.197736	5.66803	10.8939	0.239768	0.502	0.407572	0.338669	17.8042	5.25968
91	2016	1.01771	0.906542	0.0314689	0.0285014	0.406798	0.0088516	5.67181	10.973	0.225134	0.537	0.382549	0.272828	17.8951	5.0668
91	2017	0.925177	0.804406	0.0404296	0.0269382	0.428978	0.0119602	5.67569	11.0227	0.27605	0.557	0.370353	0.337527	17.9747	5.47853
91	2018	0.841694	0.747079	0.0356752	0.0251832	0.415447	0.0106939	5.67569	11.1115	0.237531	0.58	0.359892	0.342701	18.0655	5.38597
91	2019	0.771846	0.71134	0.0264732	0.0251429	0.412793	0.0077644	5.67569	11.1717	0.220927	0.6	0.30539	0.35159	18.1706	5.48009
92	2010	0.92832	0.786054	0.064792	0.0141391	0.429154		6.36867	11.1472	1.08715	0.683	0.883911	0.462132	18.5325
92	2011	0.937872	0.801551	0.0589613	0.013137	0.441356	0.0231608	6.37329	11.2838	1.04707	0.69	0.875892	0.414417	18.63
92	2012	0.910327	0.810934	0.0497726	0.0132478	0.468078	0.0018476	6.37659	11.3648	0.926116	0.694	0.875742	0.438167	18.7775
92	2013	0.905274	0.786565	0.0503021	0.0127229	0.370424	-0.316124	6.3797	11.7192	0.871945	0.698	0.843514	0.42999	18.9255
92	2014	0.945848	0.798151	0.0501811	0.0119444	0.522656	0.25036	6.38504	11.4964	0.845085	0.703	0.859875	0.424899	19.0734	4.47267
92	2015	0.918529	0.799765	0.0528653	0.0119472	0.559146	0.0103603	6.39047	11.5364	0.781675	0.711	0.803431	0.399563	19.2238	5.1625
92	2016	0.926651	0.825427	0.0560859	0.0110825	0.562724	0.0040745	6.397	11.6142	0.725202	0.719	0.864481	0.415184	19.3528	5.12354
92	2017	0.92133	0.801061	0.0650726	0.009513	0.549755	0.0113389	6.40545	11.7277	0.770039	0.724	0.882809	0.409784	19.4713	5.52785
92	2018	0.867078	0.769609	0.0787278	0.0090864	0.522226	0.0201713	6.4155	11.7951	0.795761	0.729	0.865498	0.377896	19.5977	5.44907
92	2019	0.879167	0.810249	0.0585696	0.0086289	0.492035	0.0320647	6.42545	11.8717	0.764923	0.736	0.830657	0.368809	19.7354	5.53393
93	2010	0.909804	0.97569	0.0182621	0.0505992	0.337368		5.41899	9.9405	0.0890969	0.433	0.477848	0.415613	17.9984
93	2011	1.20223	1.17521	0.0175541	0.0387251	0.311363	0.0055104	5.42278	10.1796	0.0958037	0.45	0.480799	0.417203	17.992
93	2012	0.776875	0.805372	0.0138026	0.0422459	0.320931	0.0034707	5.41363	10.2967	0.112905	0.467	0.486568	0.360248	18.0169
93	2013	0.881866	0.908741	0.0118882	0.0723774	0.360318	0.0871797	5.41506	10.3123	0.138116	0.481	0.524759	0.349865	18.0604
93	2014	0.88631	0.938056	0.0110246	0.0285943	0.375263	-0.0901276	5.42672	10.4836	0.113137	0.493	0.540326	0.340405	18.1395	4.2145
93	2015	0.90183	0.913917	0.0108915	0.0274474	0.401161	0.0055958	5.42683	10.535	0.118693	0.5064	0.540929	0.329206	18.2317	4.98818
93	2016	0.900653	0.906756	0.0110556	0.0254815	0.417141	0.0052184	5.42672	10.615	0.0946026	0.5214	0.546854	0.30339	18.3152	4.93681
93	2017	0.909266	0.91779	0.0153661	0.0238394	0.417504	0.0042157	5.42672	10.7247	0.0871714	0.5369	0.523076	0.305946	18.3836	5.37509
93	2018	0.91549	0.874124	0.0165584	0.0265517	0.371826	0.0089212	5.42672	10.8211	0.092862	0.5521	0.528996	0.313506	18.4693	5.26784
93	2019	0.876695	0.85782	0.0132319	0.022836	0.373683	0.0086346	5.42314	10.9822	0.0824931	0.5633	0.506913	0.287972	18.5704	5.37096
94	2010	1.55397	1.66651	0.0172084	0.0471894	0.305445		6.48086	9.20482	0.0160713	0.314	0.231027	0.416061	17.1791
94	2011	1.53027	1.49588	0.0148871	0.0392559	0.237133	-0.220491	6.49186	9.61387	0.0178021	0.331	0.248105	0.425821	17.2357
94	2012	1.20383	1.24799	0.00938086	0.0346466	0.203197	-0.0139178	6.49927	9.75892	0.0280133	0.348	0.275026	0.490432	17.3481
94	2013	1.10983	1.14365	0.010098	0.0314494	0.297149	0.176564	6.49357	9.66777	0.0326556	0.362	0.297988	0.346797	17.4881
94	2014	1.08073	1.14383	0.0107948	0.0290155	0.256573	-0.176137	6.47086	9.94727	0.0350725	0.374	0.311159	0.340824	17.6418	3.89264
94	2015	1.14682	1.16219	0.0094617	0.027512	0.293196	0.0099769	6.47679	10.0175	0.0382679	0.3873	0.291971	0.34345	17.8105	4.95505
94	2016	1.19409	1.20218	0.0083357	0.0258912	0.301391	0.0101437	6.48616	10.097	0.0230722	0.4003	0.307134	0.299348	17.9541	4.82216
94	2017	1.19262	1.2038	0.0138448	0.023799	0.3127	0.010338	6.49075	10.168	0.0266696	0.4156	0.289443	0.282924	18.0759	5.2884
94	2018	1.17325	1.12024	0.0144846	0.0214597	0.293853	0.0072123	6.49228	10.2666	0.0300938	0.4274	0.2813	0.279244	18.2125	5.14503
94	2019	1.14332	1.1187	0.00825182	0.0211238	0.458697	0.0039079	6.4938	10.4566	0.0316928	0.4396	0.289345	0.299687	18.3602	5.27006
95	2010	0.994686	1.06672	0.0166238	0.0462876	0.274001		5.80862	9.76423	0.0888449	0.416	0.394396	0.39343	18.0059
95	2011	0.969686	0.947893	0.0140807	0.0378606	0.26029	-0.0169738	5.81165	9.98202	0.0859647	0.434	0.403056	0.381126	18.0074
95	2012	0.878952	0.911195	0.0100062	0.0333766	0.266091	0.0016957	5.81298	10.1126	0.0996513	0.451	0.419599	0.376934	18.0532
95	2013	0.919151	0.947162	0.0105751	0.0297383	0.310391	0.122963	5.80973	10.0937	0.105839	0.465	0.456093	0.359553	18.1239
95	2014	0.93465	0.989217	0.011401	0.0261561	0.295828	-0.129981	5.80685	10.3275	0.111493	0.478	0.459852	0.367326	18.2075	4.25064
95	2015	0.961058	0.973938	0.0102922	0.0232688	0.311659	0.0068654	5.80647	10.3931	0.097589	0.4902	0.474974	0.339776	18.3104	4.94164
95	2016	0.999191	1.00596	0.00925907	0.0219085	0.322857	0.0073247	5.81239	10.4717	0.108913	0.504	0.499639	0.268361	18.4123	4.931
95	2017	0.986553	0.995801	0.010521	0.0182686	0.320162	0.0072527	5.81681	10.5845	0.116822	0.5189	0.478925	0.248166	18.4929	5.33577
95	2018	1.09321	1.04382	0.0127225	0.0182018	0.31992	0.008542	5.81681	10.6919	0.113853	0.5342	0.493117	0.279614	18.5907	5.23252
95	2019	1.03058	1.00839	0.00795365	0.0123407	0.355067	0.0085759	5.81901	11.1624	0.0954623	0.5454	0.471539	0.262255	18.7032	5.35092
96	2010	0.886308	0.950493	0.0150593	0.0488626	0.265503		5.26613	9.97287	0.0480543	0.445	0.458229	0.325216	17.1195
96	2011	0.972575	0.950717	0.0134179	0.0402697	0.252651	0.007426	5.27049	10.179	0.0446727	0.46	0.465214	0.312027	17.1229
96	2012	0.877529	0.909719	0.0124117	0.0368909	0.260809	0.0018213	5.27545	10.2912	0.0521206	0.475	0.464603	0.324231	17.1726
96	2013	0.83723	0.862745	0.0089039	0.0339647	0.308429	0.125628	5.27669	10.2589	0.0549776	0.488	0.49847	0.295517	17.2488
96	2014	0.767645	0.812463	0.00684873	0.0311233	0.301499	-0.136028	5.27297	10.4987	0.0489248	0.501	0.492973	0.304907	17.3381	4.14504
96	2015	0.80742	0.818242	0.00516449	0.030073	0.323228	0.0048814	5.25668	10.5457	0.0594198	0.5111	0.649038	0.21134	17.4378	5.01979
96	2016	0.798921	0.804334	0.00728591	0.0280789	0.335003	0.0045	5.26207	10.6194	0.0697571	0.523	0.479555	0.247274	17.5247	4.9891
96	2017	0.843266	0.851171	0.00956301	0.0269672	0.355573	0.0045049	5.26207	10.6731	0.0833045	0.5367	0.453931	0.218648	17.6014	5.39887
96	2018	0.881768	0.841925	0.0128497	0.0255342	0.336535	0.010602	5.26207	10.755	0.0733652	0.541	0.417604	0.265664	17.6948	5.31856
96	2019	0.889464	0.870314	0.0111217	0.02475	0.437325	0.0124959	5.26207	10.937	0.0695373	0.5492	0.38631	0.308237	17.8029	5.43543
97	2010	1.17418	1.25921	0.0152987	0.0641439	0.358064		6.93666	9.11251	0.033372	0.319	0.250563	0.471102	17.2638
97	2011	1.30823	1.27883	0.0145344	0.0542669	0.337679	-0.0451138	6.94904	9.32385	0.0489821	0.333	0.257342	0.43639	17.2867
97	2012	1.27191	1.31857	0.0116866	0.0494546	0.342326	0.0016743	6.96268	9.44272	0.0719569	0.349	0.254545	0.416823	17.3594
97	2013	1.10325	1.13687	0.0102972	0.0440481	0.481113	0.27548	6.97586	9.2193	0.0796309	0.362	0.273341	0.381231	17.4612
97	2014	1.09115	1.15486	0.0086369	0.0395503	0.371604	-0.355298	6.98139	9.6358	0.0831815	0.375	0.292941	0.38448	17.5863	3.87826
97	2015	1.15585	1.17134	0.00904805	0.0373237	0.399728	0.0117793	6.94198	9.68788	0.0734902	0.3881	0.278136	0.361008	17.7401	4.78916
97	2016	1.27813	1.28679	0.00957929	0.0347282	0.40916	0.0105758	6.94672	9.77804	0.0532086	0.4024	0.306201	0.364363	17.9035	4.88588
97	2017	1.16378	1.17469	0.0154162	0.0314915	0.409126	0.0119412	6.95994	9.88001	0.0477049	0.4175	0.305806	0.330066	18.0215	5.29935
97	2018	1.1493	1.09737	0.0121024	0.0296194	0.416532	0.0132388	6.96368	9.97994	0.0518567	0.4329	0.325657	0.324167	18.1557	5.14455
97	2019	1.11366	1.08968	0.00831084	0.0202322	0.502911	0.0100897	6.96741	10.3999	0.0400809	0.4462	0.306174	0.325223	18.302	5.27152
98	2010	1.23895	1.32867	0.0175644	0.0547239	0.329444		5.97226	9.39657	0.0454247	0.359	0.277399	0.4	17.6553
98	2011	1.30863	1.27922	0.0179704	0.0621179	0.321213	0.0029248	5.97486	9.58782	0.0492385	0.374	0.270672	0.393939	17.6721
98	2012	1.22694	1.27195	0.0125126	0.0566325	0.331751	0.0039523	5.97867	9.69572	0.0506594	0.389	0.276913	0.388322	17.73
98	2013	1.16308	1.19852	0.0108762	0.0511775	0.431962	0.211855	5.98179	9.55315	0.0491031	0.402	0.286119	0.380178	17.814
98	2014	1.1472	1.21418	0.011866	0.0346228	0.367614	-0.257032	5.96759	9.86324	0.0384987	0.414	0.294904	0.370617	17.9137	4.31455
98	2015	1.16308	1.17867	0.0122418	0.0721769	0.313146	-0.20783	5.96832	9.97692	0.0378096	0.4281	0.285959	0.38705	18.0007	5.02322
98	2016	1.14644	1.15421	0.0142945	0.0675181	0.397958	0.0071108	5.93481	10.0561	0.0315878	0.4399	0.287204	0.341602	18.077	5.01963
98	2017	1.0898	1.10001	0.0158637	0.0651547	0.421451	0.006166	5.9696	10.1026	0.0415732	0.4541	0.300474	0.298063	18.1491	5.36273
98	2018	1.15757	1.10527	0.0175543	0.057451	0.425297	0.0067787	5.94164	10.1936	0.0417352	0.4608	0.296417	0.303725	18.2373	5.24127
98	2019	1.07695	1.05377	0.0121619	0.0445062	0.462738	0.0074326	5.94503	10.4154	0.0374078	0.4709	0.266228	0.334895	18.3397	5.36156
99	2010	0.727666	0.780363	0.0212774	0.0217648	0.310464		6.55088	10.9114	0.249554	0.685	0.816537	0.446594	19.5025
99	2011	0.845524	0.826521	0.0217719	0.0205687	0.324262	0.341609	6.42539	10.7906	0.218703	0.646	0.712818	0.446959	19.5077
99	2012	0.926594	0.960583	0.0194352	0.0186344	0.330948	0.007632	6.4279	10.9185	0.267418	0.664	0.680599	0.4419	19.5543
99	2013	0.948984	0.977904	0.0215221	0.0157932	0.317344	-0.0598365	6.43171	11.0918	0.241173	0.678	0.695284	0.442114	19.6204
99	2014	0.923273	0.977177	0.0279922	0.0140126	0.345741	0.069707	6.43339	11.1227	0.238164	0.691	0.716012	0.463535	19.6957	4.33218
99	2015	0.931587	0.944073	0.0264135	0.0128218	0.417628	0.011559	6.43768	11.1996	0.22375	0.704	0.739705	0.417622	19.7812	5.02991
99	2016	0.834025	0.839676	0.0263271	0.0120189	0.421527	0.0110469	6.44982	11.2915	0.197762	0.7205	0.715066	0.399926	19.8606	5.00277
99	2017	0.889559	0.897898	0.0321831	0.0116521	0.419103	0.0110547	6.46626	11.3903	0.240739	0.7375	0.679451	0.315405	19.9276	5.44269
99	2018	1.006	0.960541	0.0354446	0.0102958	0.407201	0.013578	6.48511	11.4873	0.260427	0.7497	0.709005	0.329765	20.011	5.34218
99	2019	1.06844	1.04544	0.0213789	0.01041	0.495632	0.0137252	6.5036	11.6581	0.236094	0.7633	0.664483	0.340789	20.1092	5.45235
100	2010	0.996226	1.06837	0.0135198	0.034857	0.423723		6.4108	9.77685	0.0577765	0.45	0.40101	0.394639	17.5819
100	2011	1.05841	1.03462	0.0122229	0.0292218	0.357141	-0.138362	6.41546	10.1094	0.0637702	0.466	0.43453	0.37663	17.6249
100	2012	0.944493	0.97914	0.00382467	0.0261734	0.361942	0.0013831	6.42313	10.2399	0.0870715	0.483	0.997276	0.171807	17.7303
100	2013	1.01446	1.04538	0.00872469	0.02292	0.421279	0.133662	6.42476	10.2206	0.105088	0.497	0.484804	0.400366	17.8566
100	2014	1.00889	1.06779	0.00837277	0.019789	0.386353	-0.133075	6.42955	10.4785	0.110999	0.509	0.505096	0.404522	17.9898	4.40843
100	2015	1.12802	1.14314	0.00850434	0.0180247	0.399022	0.0108519	6.44253	10.5523	0.116344	0.5222	0.489055	0.429965	18.0699	5.21238
100	2016	1.1132	1.12074	0.00861673	0.0163203	0.407042	0.0110249	6.45392	10.642	0.0843324	0.5374	0.499448	0.38598	18.2162	4.99838
100	2017	1.07293	1.08298	0.00957698	0.0151948	0.412744	0.0128212	6.4592	10.7415	0.0771451	0.5531	0.473836	0.286793	18.3177	5.34594
100	2018	1.11602	1.06559	0.00972209	0.0140827	0.424384	0.0090087	6.46706	10.8329	0.0570695	0.5722	0.516076	0.267034	18.4347	5.21299
100	2019	1.08444	1.06109	0.00727767	0.0133082	0.516356	0.0050685	6.47227	11.0099	0.0530912	0.5858	0.483771	0.265104	18.5643	5.34152
101	2010	0.985801	1.05719	0.0359004	0.0284981	0.295447		6.84695	10.1677	0.013644	0.629	0.639472	0.54391	17.3726
101	2011	1.06927	1.04524	0.0305408	0.0256505	0.298247	0.0072973	6.85369	10.3222	0.0217445	0.637	0.65104	0.446904	17.4075
101	2012	0.828405	0.858793	0.0319495	0.0227694	0.312969	0.0001473	6.85328	10.419	0.0281669	0.653	1.11581	0.214621	17.4643
101	2013	0.765065	0.78838	0.0172492	0.023188	0.354695	0.0393539	6.84836	10.4259	0.0381744	0.667	0.656645	0.314097	17.5874
101	2014	0.808142	0.855324	0.0182054	0.0240321	0.429214	-0.0270451	6.84754	10.4151	0.0347812	0.679	0.516257	0.394829	17.6768	4.41776
101	2015	0.920431	0.932767	0.0167112	0.0277233	0.710603	0.306862	6.85361	10.181	0.022957	0.6067	0.503826	0.392634	17.793	5.04748
101	2016	1.03077	1.03775	0.0124377	0.0259794	0.474321	0.0087309	6.54787	10.2396	0.0189708	0.6205	0.446994	0.350074	17.8843	5.01095
101	2017	1.15961	1.17048	0.0151219	0.0247732	0.482696	0.0080466	6.55562	10.3268	0.0190661	0.6346	0.434309	0.380089	17.9691	5.43637
101	2018	1.14678	1.09497	0.0165526	0.0248618	0.480678	0.0048861	6.55818	10.3886	0.0281804	0.6411	0.42982	0.369246	18.0698	5.35047
101	2019	1.13011	1.10578	0.0114972	0.0228627	0.525717	0.0002886	6.55818	10.5224	0.0318461	0.6504	0.41746	0.335224	18.1842	5.42271
102	2010	0.711121	0.762619	0.013533	0.0259267	0.207751		6.49959	11.0744	0.494886	0.735	0.605897	0.380939	17.3805
102	2011	0.684188	0.668811	0.0121252	0.0208833	0.199376	0.0045965	6.50094	11.2861	0.460647	0.749	0.641947	0.386243	17.3925
102	2012	0.777583	0.806107	0.00896226	0.0196362	0.218072	0.0075764	6.42703	11.3483	0.362748	0.763	0.659819	0.311635	17.4545
102	2013	0.802333	0.826784	0.0115301	0.0180723	0.227956	0.0101323	6.42619	11.4292	0.530108	0.776	0.638036	0.3378	17.5409
102	2014	0.831042	0.879561	0.0116171	0.0169522	0.263036	-0.0040736	6.4235	11.4845	0.449224	0.787	0.629417	0.328779	17.6414	4.57068
102	2015	0.845179	0.856506	0.0126854	0.0167508	0.643081	0.536046	6.42065	10.9576	0.312935	0.5273	0.602849	0.345517	17.7954	5.29461
102	2016	0.934994	0.941329	0.0114605	0.0171608	0.298132	0.0050429	6.34864	11.0014	0.322051	0.5414	0.534244	0.276601	17.9296	5.17706
102	2017	0.889464	0.897802	0.0189387	0.0147367	0.287049	0.0049396	6.34864	11.1553	0.334093	0.5579	0.482569	0.268724	18.0351	5.47698
102	2018	1.05154	1.00403	0.0136021	0.0158227	0.282601	0.0086592	6.34864	11.2322	0.337525	0.5599	0.47794	0.344764	18.1574	5.36831
102	2019	0.935566	0.915424	0.00762714	0.0203396	0.339479	0.0099134	6.34831	10.9806	0.514635	0.5716	0.459282	0.345587	18.293	5.48664
103	2010	0.870168	0.933184	0.0173154	0.0168924	0.182173		6.63926	11.05	0.256537	0.691	0.807581	0.369634	18.0393
103	2011	1.08227	1.05795	0.0172791	0.0186159	0.190532	0.414406	6.33607	10.859	0.23699	0.594	0.661219	0.395997	18.0717
103	2012	0.831899	0.862416	0.0219848	0.0185877	0.204693	-0.0040343	6.33565	10.937	0.187124	0.612	1.10627	0.177398	18.1546
103	2013	0.885744	0.912737	0.0110822	0.0177908	0.23268	0.0388105	6.33521	10.9456	0.173729	0.626	0.721556	0.311876	18.2567
103	2014	0.866082	0.916647	0.0138214	0.0172678	0.272517	-0.0277186	6.3339	11.0036	0.136929	0.639	0.663456	0.366162	18.3693	4.37902
103	2015	0.966425	0.979378	0.00834538	0.0172284	0.302108	0.0120199	6.33285	11.0154	0.134789	0.6515	1.03843	0.245579	18.4878	5.12871
103	2016	0.876832	0.882773	0.013056	0.0159898	0.312174	0.0103675	6.33784	11.0949	0.14149	0.6649	0.65663	0.327797	18.5929	5.04488
103	2017	0.886736	0.895049	0.0166195	0.0142835	0.309471	0.0087308	6.33784	11.2214	0.150294	0.6789	0.607626	0.364311	18.685	5.43629
103	2018	1.01616	0.970244	0.0191901	0.0132157	0.31153	0.0131434	6.33784	11.3229	0.154445	0.6825	0.666588	0.403113	18.7931	5.35224
103	2019	0.912001	0.892367	0.0181738	0.0122004	0.376578	0.0125753	6.33784	11.4061	0.170163	0.6912	0.625063	0.422029	18.9146	5.44029
104	2010	1.00397	1.07667	0.0182432	0.0346617	0.257512		6.68105	10.0128	0.0293401	0.545	0.448961	0.561149	17.3824
104	2011	1.15148	1.1256	0.0223273	0.0259499	0.25606	0.0216143	6.69107	10.175	0.0234614	0.557	0.436132	0.53244	17.4044
104	2012	0.857908	0.889379	0.0115718	0.0272344	0.2664	0.002181	6.68834	10.2846	0.035455	0.572	0.477748	0.381678	17.4689
104	2013	0.865316	0.891687	0.011247	0.0243014	0.275971	0.0141845	6.67139	10.396	0.0412425	0.585	0.466152	0.385556	17.5658
104	2014	0.896267	0.948594	0.0123453	0.0214879	0.289523	0.0002395	6.66444	10.4723	0.0443176	0.598	0.455258	0.432676	17.6788	4.30082
104	2015	1.02067	1.03435	0.0117339	0.0222925	0.374372	0.0085419	6.66908	10.4647	0.0472426	0.6076	0.458257	0.409983	17.7958	5.05325
104	2016	1.08296	1.0903	0.0128683	0.0220103	0.399583	0.0111733	6.67416	10.5031	0.0509587	0.6213	0.41482	0.35063	17.8874	5.03253
104	2017	1.00091	1.01029	0.0176661	0.0193786	0.390618	0.0110273	6.67416	10.6373	0.0444526	0.6361	0.396269	0.427029	17.9747	5.35412
104	2018	1.11142	1.0612	0.0159688	0.0184787	0.340135	0.0102745	6.67416	10.6911	0.0482159	0.6511	0.421897	0.395021	18.0784	5.2504
104	2019	1.06849	1.04549	0.0117272	0.0205677	0.437916	0.0093432	6.67876	10.7717	0.0521136	0.6588	0.397302	0.383856	18.1959	5.35272
105	2010	0.711404	0.762923	0.0297343	0.0208372	0.258944		6.54073	10.7853	0.165726	0.656	0.65665	0.407845	18.6087
105	2011	0.895959	0.875823	0.0202186	0.0174884	0.253882	0.403583	6.46555	10.6712	0.154494	0.563	0.587665	0.430164	18.6152
105	2012	0.793835	0.822955	0.0134146	0.0164386	0.261629	-0.0010128	6.46451	10.7943	0.155799	0.58	0.592006	0.410709	18.6678
105	2013	0.909784	0.937509	0.0157484	0.0149557	0.2674	0.0015661	6.46347	10.9066	0.160332	0.594	0.669493	0.396934	18.7426
105	2014	0.870073	0.92087	0.0156554	0.0134191	0.26545	-0.0675286	6.45845	11.0672	0.171453	0.607	0.673171	0.376887	18.8316	4.41074
105	2015	0.885207	0.897071	0.0148766	0.0128469	0.281945	0.0079911	6.45884	11.1212	0.172801	0.6196	0.669252	0.391354	18.9337	5.05618
105	2016	0.860666	0.866498	0.0140029	0.0116906	0.291056	0.0072281	6.46234	11.208	0.140435	0.6346	0.729573	0.330201	19.0262	5.02761
105	2017	0.95637	0.965335	0.0175366	0.0108535	0.298185	0.0057077	6.46751	11.2955	0.145358	0.6505	0.671768	0.332441	19.1048	5.44205
105	2018	1.00639	0.960912	0.0210615	0.0104577	0.300864	0.0104766	6.46751	11.3861	0.138668	0.6554	0.69603	0.365848	19.2003	5.34391
105	2019	0.960449	0.939771	0.0151536	0.0102413	0.414129	0.010818	6.47374	11.4737	0.137318	0.6641	0.640412	0.369219	19.3103	5.45352
106	2010	1.38918	1.48978	0.0170061	0.0427078	0.295652		5.9964	9.83113	0.0466557	0.368	0.312488	0.381056	18.0978
106	2011	1.38217	1.3511	0.0146429	0.0351226	0.281363	-0.0001403	5.99859	10.0386	0.0456136	0.381	0.33687	0.34397	18.1077
106	2012	1.16479	1.20752	0.00634287	0.0320658	0.290495	0.0004645	6.00247	10.15	0.0575199	0.396	0.693056	0.165913	18.153
106	2013	1.17051	1.20618	0.0151331	0.0304605	0.369722	0.145824	6.00505	10.0346	0.07882	0.41	0.351995	0.377818	18.2233
106	2014	1.14997	1.2171	0.0167453	0.027822	0.335423	-0.160296	5.99958	10.2684	0.0875184	0.422	0.352814	0.377582	18.3089	4.42915
106	2015	1.12539	1.14047	0.0151317	0.0289065	0.314551	-0.17624	6.00084	10.345	0.106342	0.4587	0.316327	0.368614	18.3854	5.12551
106	2016	1.13403	1.14171	0.0113755	0.0276428	0.388514	0.0090137	5.96429	10.4131	0.0761524	0.4719	0.379635	0.321818	18.4557	5.05365
106	2017	1.15982	1.17069	0.0179452	0.024498	0.390442	0.0061599	5.96959	10.5167	0.0549442	0.4857	0.324444	0.361811	18.5194	5.41174
106	2018	1.14831	1.09643	0.0163661	0.0234748	0.374202	0.0084755	5.96996	10.6235	0.0498923	0.4922	0.316977	0.376127	18.5991	5.33023
106	2019	1.13596	1.11151	0.0108453	0.0190097	0.409068	0.0086944	5.96807	10.8312	0.0480721	0.4998	0.29555	0.398176	18.6934	5.43557
107	2010	0.703767	0.754733	0.020786	0.0659512	0.407373		5.01893	9.94492	0.0717314	0.411	0.421896	0.390062	17.5651
107	2011	0.659818	0.644989	0.0169231	0.0554361	0.391535	-0.0020573	5.01738	10.1496	0.078755	0.428	0.472875	0.386593	17.5493
107	2012	0.546804	0.566863	0.0120739	0.0505948	0.404913	-0.0026391	5.01467	10.2672	0.104159	0.444	0.447091	0.323686	17.5671
107	2013	0.539806	0.556257	0.0119569	0.0465664	0.416165	-0.0046875	5.01196	10.3733	0.105838	0.457	0.434287	0.343718	17.6047
107	2014	0.558579	0.59119	0.010428	0.0429856	0.460188	-0.08129	5.014	10.5269	0.109979	0.47	0.455037	0.303692	17.644	4.53282
107	2015	0.595887	0.603873	0.01081	0.0412978	0.490697	0.0065947	5.02785	10.566	0.0745012	0.4828	0.447977	0.290743	17.6833	5.0127
107	2016	0.619606	0.623804	0.011068	0.0377659	0.504868	0.0057956	5.02994	10.6432	0.0752077	0.4956	0.443176	0.215077	17.7204	5.04022
107	2017	0.607941	0.61364	0.0149241	0.0359632	0.532606	0.0036154	5.02994	10.6976	0.081478	0.509	0.404827	0.196498	17.7499	5.44837
107	2018	0.667406	0.63725	0.0189539	0.0339128	0.521451	0.0100363	5.03668	10.791	0.0927525	0.5146	0.41815	0.220866	17.7936	5.36048
107	2019	0.680791	0.666134	0.0128499	0.0313814	0.529262	0.0130416	5.03668	10.9657	0.0976203	0.5249	0.411882	0.235235	17.8512	5.47215
108	2010	1.25729	1.34834	0.0167382	0.0469987	0.360516		6.57245	9.24165	0.0315678	0.291	0.225469	0.436051	17.0556
108	2011	1.27819	1.24946	0.0135135	0.0395753	0.338698	-0.0205151	6.57854	9.4625	0.033853	0.313	0.245563	0.444477	17.08
108	2012	1.22476	1.26969	0.00646147	0.0340945	0.340909	0.003651	6.58829	9.59165	0.0440192	0.33	0.480199	0.310738	17.157
108	2013	1.0569	1.08911	0.00807704	0.031981	0.439751	0.227824	6.61983	9.43332	0.0333864	0.344	0.311873	0.400746	17.2639
108	2014	0.953149	1.0088	0.00854239	0.0278929	0.344992	-0.27286	6.61147	9.78521	0.0256643	0.357	0.31715	0.426664	17.3859	3.65713
108	2015	0.974936	0.988003	0.00961095	0.0269847	0.366304	0.0097081	6.61313	9.84007	0.0331401	0.3696	0.297252	0.405933	17.5244	4.68093
108	2016	1.10523	1.11272	0.0111061	0.0261331	0.372503	0.0106084	6.62308	9.93358	0.0330004	0.3828	0.312386	0.388535	17.6499	4.7916
108	2017	1.09035	1.10057	0.0128228	0.0246462	0.363846	0.011869	6.63548	10.0161	0.0387732	0.3977	0.290902	0.363898	17.7544	5.24694
108	2018	1.15343	1.10131	0.0125169	0.0229252	0.367544	0.0128053	6.64316	10.1083	0.0429676	0.4101	0.325954	0.324879	17.8752	5.0691
108	2019	1.26767	1.24038	0.00796286	0.0204448	0.439748	0.00895	6.65229	10.4137	0.0410218	0.4222	0.337742	0.315505	18.0089	5.19852
109	2010	1.3326	1.10337	0.0622629	0.0202983	0.5665		6.19702	10.707	0.532933	0.619515	0.944364	0.398676	19.1274
109	2011	1.17566	1.0619	0.0593988	0.0143187	0.576636	0.0239724	6.206	10.8619	0.599128	0.633	0.880925	0.37086	19.1561
109	2012	1.24112	1.08143	0.0500236	0.0177797	0.609971	0.0097564	6.21308	10.9734	0.464656	0.647868	0.9301	0.379718	19.222
109	2013	1.16055	1.08103	0.0510827	0.0165652	0.572854	-0.104572	6.21782	11.1764	0.421026	0.659401	0.850386	0.379541	19.3054
109	2014	1.24477	1.09367	0.0509391	0.0156828	0.652931	0.113068	6.24015	11.1562	0.414532	0.669408	0.888767	0.344573	19.3974	4.20738
109	2015	1.12362	0.983649	0.054755	0.016396	0.685088	0.0107102	6.28011	11.2287	0.36829	0.676507	0.772058	0.32682	19.4954	5.01283
109	2016	1.11087	0.999354	0.0590289	0.0149762	0.669867	0.0092942	6.28945	11.3175	0.343828	0.685337	0.721643	0.27913	19.5818	5.0364
109	2017	1.0048	0.922809	0.0696288	0.0144098	0.651524	-0.0003139	6.33367	11.4435	0.330942	0.694961	0.675463	0.241349	19.6657	5.5142
109	2018	1.10933	0.937318	0.0684006	0.0135927	0.655201	0.0217269	6.34487	11.5331	0.314188	0.703295	0.73574	0.266271	19.7606	5.42962
109	2019	1.18428	1.00447	0.0581113	0.0109584	0.492021	0.0089822	6.35627	11.7026	0.269797	0.705	0.703415	0.27522	19.8675	5.52565
110	2010	1.33225	1.10309	0.0566076	0.033535	0.238206		4.76845	10.5432	0.0888614	0.511205	0.5117	0.468775	17.8377
110	2011	1.4145	1.27763	0.0491168	0.0284697	0.220729	-0.0266207	4.77248	10.7868	0.0946527	0.51502	0.53405	0.416641	17.8921
110	2012	1.3293	1.15825	0.0349948	0.0276267	0.23346	0.000799	4.77541	10.886	0.150229	0.521	0.505417	0.389463	17.9876
110	2013	1.205	1.12243	0.0349471	0.0257853	0.262428	0.098197	4.79046	10.8809	0.0699464	0.536255	0.479558	0.380523	18.1035
110	2014	1.24299	1.09211	0.0313041	0.0237225	0.222899	-0.107563	4.80768	11.0758	0.0774075	0.550996	0.457175	0.326195	18.2325	4.00661
110	2015	1.24653	1.09124	0.0309024	0.0231231	0.230135	0.0039711	4.81797	11.1269	0.0767237	0.562688	0.389252	0.284867	18.3768	4.99043
110	2016	1.22078	1.09823	0.0310863	0.0219532	0.230195	0.0078676	4.81546	11.2018	0.0773152	0.57498	0.373117	0.28483	18.5074	4.93812
110	2017	1.18466	1.08799	0.0316892	0.0196283	0.222753	-0.0057406	4.8281	11.3319	0.0732242	0.590389	0.346296	0.30321	18.624	5.44206
110	2018	1.26067	1.0652	0.03872	0.0185609	0.223551	0.0192325	4.83157	11.4231	0.0746518	0.602326	0.36231	0.318102	18.75	5.31681
110	2019	1.25456	1.06409	0.0319235	0.0174885	0.269582	0.0040282	4.83504	11.5193	0.0709862	0.609	0.340395	0.327889	18.8857	5.40139
111	2010	1.27532	1.05595	0.0494947	0.0367802	0.319596		4.77571	10.1765	0.100621	0.50739	0.443461	0.430422	17.4932
111	2011	1.07981	0.975332	0.0499178	0.0308619	0.280281	-0.0471794	4.78115	10.4275	0.106404	0.510981	0.418501	0.424815	17.5547
111	2012	1.22302	1.06565	0.0446097	0.0299973	0.301766	-0.0029673	4.78083	10.5389	0.121265	0.516008	0.451411	0.41095	17.6717
111	2013	1.04011	0.968836	0.0416085	0.027943	0.374379	0.164566	4.78635	10.4629	0.0935541	0.525954	0.402088	0.368891	17.8296
111	2014	1.12685	0.990071	0.0470048	0.025374	0.302518	-0.206113	4.79457	10.7588	0.0795239	0.534008	0.425419	0.33346	17.997	4.14551
111	2015	1.09797	0.961193	0.0420617	0.0244275	0.309596	0.0037995	4.80063	10.8383	0.0573412	0.539773	0.360155	0.311052	18.1786	4.9218
111	2016	1.11639	1.00432	0.0417419	0.0234356	0.315258	0.0075443	4.80522	10.9153	0.0573802	0.548008	0.332124	0.269552	18.3018	4.95347
111	2017	1.07064	0.983273	0.0375794	0.0220912	0.315696	0.0068897	4.8021	11.017	0.0600399	0.557948	0.306994	0.276304	18.433	5.43107
111	2018	1.15963	0.979825	0.0374203	0.0234241	0.316005	0.0061926	4.8021	11.1089	0.062578	0.566989	0.318857	0.29673	18.572	5.33063
111	2019	1.13638	0.963848	0.0254636	0.0237164	0.30839	0.0020711	4.8021	11.2123	0.0611958	0.575	0.31	0.300984	18.7192	5.42302
112	2010	1.39144	1.1521	0.0548013	0.0387214	0.275759		5.5255	10.1346	0.111041	0.479199	0.467729	0.435695	17.2042
112	2011	1.44207	1.30254	0.0499079	0.0312864	0.246041	-0.037882	5.5468	10.4023	0.114412	0.492049	0.476023	0.382689	17.249
112	2012	1.30275	1.13512	0.039496	0.0287643	0.248575	0.0038766	5.53593	10.5457	0.143502	0.505986	0.496835	0.336495	17.3567
112	2013	1.09003	1.01534	0.0357425	0.0259138	0.302372	0.182996	5.54613	10.4828	0.162865	0.517958	0.476956	0.30071	17.526
112	2014	1.17398	1.03148	0.0324619	0.0247992	0.245363	-0.219687	5.56053	10.7866	0.179249	0.528982	0.494851	0.29511	17.7065	3.78805
112	2015	1.23276	1.07919	0.0332021	0.0237925	0.255288	0.0052395	5.56305	10.8591	0.177795	0.53547	0.420914	0.267034	17.8753	4.80328
112	2016	1.14033	1.02586	0.0368484	0.0231894	0.259741	0.0069551	5.57675	10.9395	0.157584	0.544014	0.378289	0.314668	17.9943	4.92181
112	2017	1.13776	1.04492	0.0548452	0.0221211	0.259818	-0.0009045	5.56566	11.0343	0.171625	0.557034	0.371561	0.32242	18.1251	5.42098
112	2018	1.24786	1.05437	0.0444086	0.0222293	0.258858	0.0094939	5.57134	11.1106	0.181988	0.56701	0.40271	0.343775	18.2639	5.31301
112	2019	1.14627	0.972238	0.0286292	0.0196154	0.283702	0.0018443	5.57699	11.3416	0.173951	0.576	0.373559	0.355919	18.411	5.40696
113	2010	2.20138	1.82271	0.0377913	0.0196395	0.299381		6.66019	10.3143	0.272448	0.507828	0.600479	0.377913	17.4198
113	2011	1.83869	1.66078	0.0381667	0.0170376	0.275701	-0.0123096	6.66789	10.5381	0.285777	0.508996	0.670056	0.343188	17.4997
113	2012	1.89567	1.65175	0.0352485	0.0162955	0.280276	0.0053481	6.67678	10.6679	0.232045	0.518007	0.657526	0.354164	17.6338
113	2013	1.70725	1.59026	0.0296039	0.015117	0.332934	0.161692	6.6886	10.6017	0.220158	0.536042	0.658435	0.33681	17.796
113	2014	1.79183	1.57433	0.02718	0.0143728	0.278835	-0.176073	6.70622	10.876	0.214358	0.552982	0.698494	0.33162	17.9668	3.32252
113	2015	1.69506	1.4839	0.0328079	0.0134398	0.281744	0.006992	6.72104	10.966	0.180366	0.565784	0.612544	0.34079	18.1501	4.74797
113	2016	1.58635	1.4271	0.0396663	0.012697	0.283633	0.0069555	6.73339	11.0558	0.165129	0.581003	0.559299	0.307291	18.3082	4.89168
113	2017	1.46223	1.34291	0.0325894	0.0122454	0.279648	-0.0008359	6.7477	11.1654	0.179953	0.596034	0.597814	0.235412	18.4492	5.36001
113	2018	1.58099	1.33584	0.0372752	0.0115893	0.276552	0.0077134	6.7618	11.2558	0.166367	0.610069	0.618308	0.267191	18.597	5.24866
113	2019	1.52226	1.29114	0.0266592	0.0119769	0.502622	0.0015782	6.77571	11.4002	0.15139	0.617	0.606797	0.291327	18.7519	5.36766
114	2010	1.63765	1.35595	0.0610367	0.0130997	0.405539		6.42991	10.7047	0.213763	0.584302	0.790498	0.426266	18.5002
114	2011	1.41131	1.27475	0.0545665	0.0111452	0.407117	0.0213923	6.43624	10.8637	0.258154	0.592996	0.815145	0.388368	18.5364
114	2012	1.23378	1.07503	0.0423567	0.0107268	0.430912	0.0091213	6.4419	10.9559	0.335049	0.604005	0.823308	0.37828	18.6218
114	2013	1.24764	1.16215	0.0401257	0.0104829	0.375902	-0.171867	6.45198	11.2134	0.345811	0.616029	0.821653	0.356634	18.7321
114	2014	1.29949	1.14175	0.0371791	0.0095037	0.451862	0.161904	6.46845	11.131	0.33051	0.629005	0.79733	0.36322	18.8521	3.78669
114	2015	1.37292	1.20189	0.0454615	0.0091	0.472132	0.0088513	6.48166	11.1903	0.273857	0.635629	0.719228	0.340746	18.9873	4.75324
114	2016	1.29671	1.16654	0.049929	0.0088738	0.482486	0.0081844	6.49088	11.2617	0.232424	0.645	0.709554	0.331534	19.1076	4.89943
114	2017	1.3121	1.20503	0.0553272	0.0082973	0.469854	0.0093441	6.50591	11.3807	0.207016	0.656936	0.693465	0.349232	19.2181	5.38504
114	2018	1.44784	1.22334	0.0570043	0.0082738	0.466113	0.0056923	6.52207	11.4888	0.219606	0.666	0.749803	0.329986	19.3386	5.25722
114	2019	1.41716	1.202	0.0523483	0.0075617	0.618979	0.0052008	6.53401	11.6445	0.212277	0.672	0.695415	0.327554	19.4696	5.36292
115	2010	1.21123	1.00288	0.0379361	0.0228558	0.335276		5.90769	10.3012	0.350145	0.467277	0.600393	0.345038	18.0257
115	2011	1.09855	0.992256	0.0368454	0.0194548	0.321877	0.0040832	5.91602	10.5089	0.354938	0.479008	0.614427	0.334909	18.0786
115	2012	0.973394	0.848146	0.0331789	0.0179404	0.331784	0.0090925	5.88793	10.6318	0.307545	0.52	0.593904	0.339686	18.1912
115	2013	1.04271	0.971262	0.0320289	0.0173969	0.33627	0.0040953	5.95752	10.7304	0.269849	0.53002	0.590505	0.347927	18.3163
115	2014	1.11948	0.98359	0.0355261	0.0161613	0.276455	0.0111074	5.94944	10.8334	0.277529	0.538004	0.615623	0.349813	18.4555	4.03548
115	2015	1.06167	0.929417	0.0329588	0.0153575	0.279811	0.0070295	5.96092	10.9254	0.210031	0.5476	0.503357	0.323175	18.6112	4.7003
115	2016	1.07984	0.97144	0.0309229	0.0142842	0.278772	0.0089575	5.9971	11.0381	0.18676	0.562	0.508311	0.314869	18.751	4.86561
115	2017	1.04196	0.956936	0.0322514	0.0134071	0.272741	0.0023017	5.98656	11.1593	0.178958	0.577039	0.475409	0.284889	18.8752	5.35385
115	2018	1.20175	1.01541	0.0379394	0.0135088	0.278326	0.0162946	5.99626	11.2529	1.16211	0.59	0.508895	0.291488	19.0083	5.23496
115	2019	1.17358	0.9954	0.024304	0.0122971	0.371667	0.005851	6.00396	11.4304	0.153153	0.6	0.498165	0.298586	19.1503	5.35463
116	2010	1.28738	1.06593	0.0452434	0.0291655	0.273875		5.04025	10.5635	0.103369	0.450188	0.602382	0.398052	17.5355
116	2011	1.24021	1.12021	0.0424775	0.0261642	0.260984	-0.0008974	5.04374	10.7904	0.124913	0.475	0.611922	0.353821	17.609
116	2012	1.25822	1.09632	0.0424589	0.0241516	0.266635	0.0026622	5.04838	10.8891	0.160661	0.494008	0.615473	0.33376	17.7367
116	2013	1.14462	1.06619	0.0371129	0.023853	0.328001	0.153417	5.05895	10.7964	0.13462	0.508915	0.587754	0.316355	17.9004
116	2014	1.24859	1.09703	0.0357094	0.0222204	0.292851	-0.172134	5.07482	11.0464	0.150148	0.515985	0.584384	0.30391	18.0679	3.89345
116	2015	1.28739	1.12701	0.0395	0.0212488	0.310308	0.0057768	5.08578	11.1104	0.132773	0.525671	0.483035	0.280146	18.2488	4.87397
116	2016	1.20945	1.08804	0.0423424	0.0198611	0.322932	0.0076207	5.09784	11.1893	0.130297	0.537985	0.47914	0.295093	18.4122	4.86564
116	2017	1.21507	1.11592	0.0340396	0.0178743	0.316853	-0.0049755	5.09784	11.3176	0.120188	0.55697	0.462786	0.298352	18.5539	5.40171
116	2018	1.30074	1.09905	0.0348086	0.0183671	0.314767	0.0124944	5.11815	11.4148	0.118226	0.57	0.501685	0.307165	18.7024	5.27225
116	2019	1.31917	1.11889	0.0212557	0.0181333	0.406876	1.12e-05	5.11689	11.5276	0.113171	0.58	0.482875	0.300962	18.8581	5.3746
117	2010	0.882764	0.730917	0.0501781	0.0133976	0.657477		7.03475	10.974	1.8743	0.883272	0.942075	0.38939	18.3206
117	2011	0.876712	0.791881	0.0485151	0.0115779	0.618405	0.0149644	7.05745	11.1681	1.78519	0.885014	0.955142	0.363679	18.3407
117	2012	0.799828	0.696913	0.039628	0.0108624	0.605811	0.0151157	7.08657	11.2566	1.6693	0.885995	0.918746	0.39163	18.3949
117	2013	0.85247	0.794056	0.0396556	0.0104368	0.328043	-0.847717	7.11694	11.9395	1.72605	0.887399	0.93722	0.382312	18.4437
117	2014	0.963748	0.846765	0.0429779	0.0100544	0.617139	0.477456	7.14842	11.3717	1.56655	0.888005	0.991876	0.366303	18.5077	4.37147
117	2015	0.944053	0.82645	0.0530089	0.0099304	0.623669	0.0169442	7.10666	11.4118	1.49484	0.888886	0.93078	0.34827	18.596	4.96912
117	2016	0.865814	0.7789	0.0631014	0.0093128	0.610796	0.0141395	7.14782	11.4854	1.35353	0.890051	0.854079	0.319427	18.6865	5.03631
117	2017	0.935649	0.859301	0.0769983	0.0082762	0.583336	0.0044213	7.1919	11.6059	1.35184	0.891022	0.874254	0.263065	18.7605	5.52602
117	2018	0.944826	0.798324	0.0962197	0.0090769	0.551465	0.0376187	7.23943	11.6786	1.25686	0.890998	0.845426	0.265576	18.8463	5.4551
117	2019	0.99982	0.848022	0.109507	0.0103733	0.627718	0.0333264	7.3008	11.8688	1.07016	0.892	0.841615	0.241513	18.9445	5.55467
118	2010	0.93766	0.970511	0.0462211	0.0249533	0.349684		6.51502	10.6867	0.163299	0.6571	0.631255	0.445552	19.0177
118	2011	1.02389	0.914189	0.0436828	0.0240621	0.347663	0.0087777	6.52262	10.8785	0.189454	0.6724	0.625937	0.435171	19.0234
118	2012	0.974033	0.888306	0.0437661	0.0240958	0.331662	0.0076659	6.5372	10.9804	0.174339	0.6878	0.694066	0.426001	19.067
118	2013	1.00342	0.914405	0.0353534	0.0218823	0.340225	-0.0020189	6.53328	11.0885	0.0321292	0.6983	0.696068	0.422151	19.1341
118	2014	1.02029	0.938541	0.0377363	0.0192317	0.360816	0.0215174	6.54286	11.1616	0.204738	0.7086	0.723242	0.417129	19.2191	4.19825
118	2015	0.949394	0.875168	0.0405798	0.0161829	0.4222	0.011267	6.55286	11.2369	0.178471	0.7156	0.716783	0.400288	19.3221	4.95737
118	2016	0.929616	0.8396	0.0464594	0.0146657	0.438558	0.0122843	6.5585	11.3096	0.143429	0.7229	0.689548	0.373646	19.4176	4.95316
118	2017	0.925373	0.830407	0.0428839	0.013497	0.451107	0.0166532	6.56233	11.3931	0.138844	0.733197	0.63859	0.304243	19.4994	5.41899
118	2018	0.91216	0.792982	0.0462029	0.0172324	0.421308	0.0139824	6.56993	11.4703	0.148864	0.742301	0.613687	0.300685	19.5928	5.30796
118	2019	0.936934	0.842904	0.0280512	0.0169807	0.441861	0.0122717	6.60959	11.5171	0.189688	0.7516	0.571869	0.322387	19.7029	5.38818
119	2010	0.783715	0.811172	0.0214138	0.0420368	0.297778		5.7289	10.2804	0.118704	0.5631	0.497753	0.300052	17.5624
119	2011	0.896892	0.800799	0.0438442	0.0341768	0.284823	0.0071272	5.74247	10.4751	0.145429	0.5796	0.517419	0.256215	17.5494
119	2012	0.79697	0.726827	0.0168067	0.0353361	0.289709	0.0064864	5.75184	10.5752	0.128207	0.5985	0.549155	0.271309	17.5703
119	2013	0.832036	0.758226	0.0138268	0.0324864	0.312561	0.0333191	5.75726	10.6209	0.102094	0.6105	0.542866	0.283584	17.6109
119	2014	0.697388	0.641511	0.0150827	0.0295971	0.315939	-0.0217515	5.76086	10.7241	0.0652337	0.6228	0.54927	0.337408	17.6669	4.43094
119	2015	0.869836	0.801831	0.0191421	0.0310146	0.341328	0.0064186	5.76199	10.7625	0.0646872	0.6353	0.523749	0.389641	17.7353	5.01004
119	2016	0.910447	0.822288	0.0251236	0.0274892	0.357311	0.0076156	5.74821	10.8394	0.0526372	0.6479	0.510472	0.249764	17.8025	5.00077
119	2017	0.878473	0.78832	0.0207558	0.0325419	0.397928	0.0064222	5.75406	10.8368	0.066371	0.6595	0.451288	0.198637	17.8581	5.41334
119	2018	0.910362	0.791419	0.0383126	0.0389819	0.395061	0.0064145	5.77787	10.8341	0.0807304	0.6694	0.439703	0.194183	17.9255	5.29633
119	2019	0.944167	0.849411	0.0198853	0.0289557	0.401659	0.0045471	5.78374	10.9192	0.0694203	0.6805	0.422088	0.185439	18.01	5.38574
120	2010	0.671082	0.694593	0.015568	0.0470801	0.30006		6.19512	10.2437	0.058991	0.5917	0.474164	0.447336	17.8938
120	2011	0.895199	0.799288	0.0126517	0.0361618	0.273936	0.0055295	6.20409	10.4731	0.0725972	0.6077	0.538037	0.440246	17.888
120	2012	0.827318	0.754504	0.00782832	0.0350585	0.27962	0.004756	6.21382	10.5761	0.0956686	0.6231	0.551511	0.44311	17.9307
120	2013	0.916393	0.8351	0.00818522	0.032568	0.299308	0.0357122	6.22215	10.625	0.106554	0.6345	0.571658	0.425748	17.981
120	2014	0.889979	0.818671	0.0110089	0.0314341	0.296956	-0.02875	6.23604	10.7335	0.105953	0.6461	0.60171	0.42902	18.0378	4.19825
120	2015	0.864768	0.797159	0.0112204	0.0309901	0.318685	0.0051544	6.24555	10.7817	0.0860763	0.6588	0.570853	0.433106	18.1102	5.08667
120	2016	0.87693	0.792016	0.0127326	0.0296531	0.324648	0.0063427	6.25276	10.8653	0.0930495	0.6703	0.527411	0.322518	18.1805	4.94648
120	2017	0.884932	0.794116	0.0193637	0.0301376	0.362352	0.0055865	6.25778	10.8651	0.102872	0.6821	0.456696	0.223233	18.2396	5.36631
120	2018	0.967733	0.841294	0.0253065	0.0300897	0.367859	0.005558	6.25778	10.8649	0.111328	0.690668	0.406819	0.298421	18.3102	5.23271
120	2019	0.958873	0.862641	0.0172623	0.0331194	0.336338	0.0041941	6.25778	10.7791	0.126462	0.7001	0.380789	0.352201	18.3975	5.30531
121	2010	0.899032	0.930529	0.0230791	0.0472839	0.262788		5.57101	9.9925	0.119068	0.4252	0.426736	0.396285	18.2663
121	2011	1.09567	0.978284	0.0235574	0.0403529	0.249096	0.0056497	5.58251	10.1835	0.194723	0.4438	0.448584	0.374047	18.2792
121	2012	0.987363	0.900463	0.0126877	0.0359128	0.254151	0.0042396	5.59305	10.3018	0.20096	0.4627	0.476058	0.329809	18.331
121	2013	1.10245	1.00465	0.0133409	0.0330892	0.271764	0.0614511	5.58532	10.3587	0.183385	0.4767	0.520846	0.324383	18.4114
121	2014	1.10682	1.01814	0.0161915	0.0305316	0.270419	-0.0587523	5.58964	10.5213	0.199218	0.491	0.557093	0.345465	18.511	4.05854
121	2015	1.12153	1.03385	0.0147741	0.0301507	0.285874	0.0037734	5.5609	10.5842	0.196208	0.5056	0.558185	0.344094	18.6279	4.92957
121	2016	1.07295	0.969057	0.0147586	0.0294094	0.292001	0.004221	5.56891	10.6768	0.165879	0.521777	0.559699	0.290041	18.736	4.89767
121	2017	1.04848	0.940877	0.0190679	0.0239967	0.288312	0.0055752	5.60751	10.8058	0.144374	0.537696	0.500044	0.258151	18.8287	5.37637
121	2018	1.10976	0.964765	0.0288883	0.0230188	0.260667	0.0043522	5.5719	10.9201	0.132079	0.552708	0.481579	0.290114	18.9325	5.2499
121	2019	1.0951	0.985196	0.0226677	0.021166	0.34837	0.0047625	5.61559	11.0601	0.112018	0.5678	0.435504	0.304714	19.0526	5.35159
122	2010	0.670153	0.693632	0.0232046	0.0199613	0.173143		5.91047	10.924	0.38702	0.6159	0.643455	0.347069	17.8881
122	2011	0.841346	0.751205	0.0236209	0.0156568	0.165452	0.0050694	5.92293	11.1295	0.292063	0.6358	0.676113	0.339767	17.8907
122	2012	0.778445	0.709933	0.0117746	0.0173426	0.177709	0.0049492	5.93299	11.1881	0.186713	0.6559	0.659927	0.299892	17.9161
122	2013	0.832512	0.75866	0.0170455	0.0185784	0.202153	0.0504341	5.94212	11.154	0.151761	0.6643	0.664883	0.339015	17.9467
122	2014	0.860852	0.791878	0.0200213	0.0152177	0.201691	-0.0447317	5.94953	11.261	0.139596	0.6743	0.682609	0.317877	17.982	4.1444
122	2015	0.785135	0.723752	0.0248887	0.0146431	0.213764	0.0048109	5.95779	11.3066	0.119258	0.6845	0.649396	0.350238	18.0298	4.95209
122	2016	0.819101	0.739786	0.0325652	0.0135728	0.218536	0.0054731	5.96662	11.3913	0.119272	0.6886	0.625954	0.288297	18.0776	4.87117
122	2017	0.802708	0.720331	0.0522899	0.0138752	0.260597	0.0056877	5.91702	11.3813	0.177197	0.7001	0.578084	0.232753	18.1132	5.37562
122	2018	0.986281	0.857419	0.0626547	0.0142075	0.267903	0.0057696	5.91702	11.3712	0.156831	0.700345	0.544038	0.422199	18.1589	5.29398
122	2019	0.922985	0.830355	0.0491649	0.0154208	0.314741	0.005755	5.92546	11.3101	0.153509	0.7008	0.49284	0.441671	18.2198	5.34831
123	2010	0.632123	0.654269	0.0447306	0.0365338	0.23292		5.82754	10.3343	0.77895	0.474	0.513575	0.445951	16.8899
123	2011	0.88894	0.793699	0.178774	0.0297009	0.225958	0.0082287	5.80199	10.541	0.661408	0.4944	0.569877	0.372231	16.9118
123	2012	0.7673	0.699768	0.0176781	0.0265464	0.226087	0.0050201	5.84501	10.6561	0.566077	0.5125	0.668751	0.311066	16.973
123	2013	0.816658	0.744212	0.0179949	0.0261983	0.24305	0.0912784	5.85552	10.6982	0.494891	0.5273	0.658337	0.378194	17.0561
123	2014	0.812818	0.747692	0.0153625	0.0247125	0.225909	-0.0916843	5.86752	10.8782	0.420671	0.5423	0.638345	0.345101	17.1545	4.35182
123	2015	0.848177	0.781865	0.0162448	0.0247176	0.245465	0.004697	5.87322	10.9254	0.351745	0.5578	0.64984	0.32053	17.2662	4.9737
123	2016	0.873807	0.789195	0.0192298	0.0217545	0.252894	0.0050861	5.88485	11.0044	0.335763	0.5748	0.637486	0.355625	17.3688	5.02621
123	2017	0.909831	0.81646	0.0216518	0.0224298	0.261576	0.0069096	5.88485	11.0826	0.381903	0.5908	0.586309	0.389139	17.4583	5.42616
123	2018	1.0653	0.926117	0.0244952	0.0211593	0.24669	0.0059073	5.88485	11.1552	0.395346	0.606809	0.57461	0.433337	17.5586	5.34016
123	2019	1.06781	0.960645	0.0118159	0.0220244	0.237079	0.0057004	5.89264	11.2883	0.317058	0.6204	0.567398	0.420817	17.6751	5.45891
124	2010	1.0622	1.09941	0.0320213	0.0636754	0.312321		5.43411	9.49717	0.0985563	0.3753	0.329634	0.389318	17.99
124	2011	1.18349	1.05669	0.0314403	0.0553893	0.300327	-7.41e-06	5.44587	9.67376	0.141368	0.3934	0.352905	0.394457	18.0101
124	2012	1.24255	1.13319	0.0324887	0.0507794	0.298657	0.0041328	5.45644	9.79105	0.137652	0.4116	0.349565	0.365303	18.0793
124	2013	1.20853	1.10132	0.0249498	0.0479288	0.335164	0.0914935	5.46195	9.79879	0.122277	0.4256	0.383457	0.348918	18.1819
124	2014	1.20332	1.10691	0.0244585	0.0442218	0.308078	-0.0938821	5.47502	9.98544	0.13005	0.4399	0.420143	0.3537	18.3025	3.79369
124	2015	1.15411	1.06388	0.0242509	0.0421958	0.319792	0.0040439	5.494	10.0497	0.131098	0.455089	0.39923	0.323259	18.4387	4.73532
124	2016	1.21704	1.09919	0.0263056	0.0387831	0.354226	0.0047627	5.39364	10.1566	0.123717	0.471269	0.359292	0.304214	18.565	4.81285
124	2017	1.23248	1.106	0.0341624	0.0353775	0.3541	0.0057292	5.38785	10.2783	0.127566	0.487195	0.316058	0.277655	18.6729	5.32565
124	2018	1.30844	1.13749	0.0379428	0.0349817	0.284312	0.0045306	5.51527	10.3868	0.125607	0.502895	0.309257	0.278873	18.7908	5.18075
124	2019	1.26547	1.13846	0.0206411	0.0310147	0.417695	0.0040715	5.51935	10.5958	0.114806	0.5185	0.278297	0.299935	18.9244	5.26505
125	2010	1.04264	1.07917	0.0199095	0.0573563	0.299316		5.69274	9.68502	0.0513538	0.3554	0.386341	0.383409	17.8279
125	2011	1.1855	1.05849	0.0201429	0.0448987	0.277848	0.0047632	5.70793	9.8946	0.0686418	0.3819	0.429049	0.385315	17.8619
125	2012	1.07435	0.979793	0.0121574	0.0393556	0.27201	0.0037967	5.72136	10.0369	0.0836358	0.4027	0.491829	0.352262	17.9009
125	2013	1.14591	1.04426	0.0124851	0.0384984	0.293076	0.0555683	5.73113	10.0857	0.0885742	0.4178	0.522813	0.359935	18.0054
125	2014	1.1854	1.09042	0.0149372	0.0353338	0.280661	-0.0536788	5.75063	10.2315	0.0961092	0.4328	0.548937	0.379816	18.1269	4.02249
125	2015	1.17762	1.08555	0.0173446	0.0343308	0.302108	0.0031832	5.76647	10.2907	0.098783	0.4482	0.532921	0.371632	18.2632	4.85304
125	2016	1.16425	1.05151	0.0209803	0.0307865	0.307956	0.003472	5.77265	10.3819	0.0970524	0.465096	0.506027	0.354801	18.3863	4.88635
125	2017	1.15572	1.03711	0.0184014	0.0287044	0.310293	0.0040919	5.77598	10.4839	0.0983282	0.481095	0.474208	0.297184	18.492	5.34335
125	2018	1.17891	1.02488	0.0281975	0.0283939	0.286004	0.0033572	5.77764	10.5764	0.0885088	0.496806	0.451707	0.34993	18.608	5.23358
125	2019	1.12885	1.01556	0.014672	0.0251737	0.304379	0.0027427	5.7793	10.7827	0.0774723	0.5122	0.396565	0.360956	18.7397	5.34321
126	2010	1.17532	1.2165	0.0170893	0.0630409	0.327553		5.77514	9.52814	0.125263	0.4189	0.378548	0.375413	18.1421
126	2011	1.29298	1.15445	0.0168445	0.0560067	0.304236	0.0073359	5.79001	9.72991	0.15441	0.4174	0.397257	0.38575	18.1471
126	2012	1.2198	1.11245	0.0114043	0.0493129	0.337403	0.004156	5.67345	9.85624	0.134939	0.4356	0.440939	0.347048	18.1884
126	2013	1.33332	1.21504	0.0110685	0.0503099	0.397628	0.127244	5.67661	9.82217	0.140597	0.4466	0.461623	0.324211	18.2506
126	2014	1.34278	1.23519	0.0119108	0.0452596	0.308037	-0.138425	5.81792	10.0528	0.159924	0.4586	0.504959	0.300024	18.3264	4.02553
126	2015	1.22123	1.12575	0.0117694	0.0425483	0.336005	0.0038194	5.82747	10.1118	0.16296	0.4734	0.486643	0.293514	18.4206	4.85414
126	2016	1.17291	1.05933	0.0128375	0.0400943	0.343343	0.0047316	5.83295	10.2034	0.15744	0.4891	0.459153	0.249643	18.511	4.91373
126	2017	1.13992	1.02294	0.0186365	0.0370109	0.348878	0.0062936	5.83957	10.3014	0.173854	0.504195	0.388471	0.246386	18.5868	5.32565
126	2018	1.13564	0.987264	0.0237027	0.0319755	0.322802	0.0051918	5.84467	10.3907	0.127378	0.519697	0.358094	0.284441	18.6741	5.18026
126	2019	1.05349	0.947759	0.0135547	0.0288345	0.313368	0.0014805	5.85101	10.5143	0.0876811	0.5347	0.317521	0.330925	18.7783	5.28407
127	2010	0.987221	1.02181	0.0327496	0.0584296	0.275361		5.27107	9.61374	0.106113	0.3759	0.360571	0.377758	18.0299
127	2011	1.15395	1.03032	0.029944	0.0538074	0.272426	0.0784456	5.28014	9.73092	0.168743	0.3962	0.389464	0.375602	18.0349
127	2012	1.18401	1.0798	0.0189372	0.0434281	0.280009	0.0314181	5.29052	9.83414	0.1714	0.4162	0.41913	0.343672	18.0913
127	2013	1.24263	1.1324	0.0172925	0.040395	0.268074	-0.0594722	5.30156	10.0025	0.19635	0.4313	0.425672	0.385128	18.1546
127	2014	1.2913	1.18784	0.0167569	0.0368904	0.274342	-0.0443612	5.26154	10.1459	0.218949	0.4465	0.461844	0.370734	18.237	4.05474
127	2015	1.28545	1.18495	0.0172377	0.0362208	0.299927	0.003337	5.26128	10.2098	0.229695	0.4617	0.449677	0.381255	18.3387	4.89978
127	2016	1.24148	1.12127	0.0202934	0.0346058	0.306923	0.0037747	5.26534	10.3013	0.229277	0.47758	0.40987	0.352977	18.4355	4.91056
127	2017	1.21074	1.08649	0.0258786	0.0325178	0.289995	0.0044709	5.35307	10.3886	0.230587	0.493699	0.36135	0.295579	18.5169	5.34031
127	2018	1.19459	1.03851	0.0279511	0.0296144	0.271505	0.0037671	5.3568	10.4689	0.223446	0.509497	0.347457	0.314172	18.6098	5.21189
127	2019	1.1684	1.05114	0.0161107	0.0304772	0.253817	0.0016078	5.36398	10.6469	0.235353	0.5252	0.327869	0.342115	18.7193	5.32485
128	2010	0.910865	0.942777	0.0144326	0.0661892	0.35725		5.363	9.68552	0.0600727	0.372	0.39749	0.365326	17.8691
128	2011	1.05536	0.942291	0.0121069	0.0579119	0.345043	0.0025198	5.37893	9.84729	0.0834536	0.3882	0.425309	0.372549	17.8618
128	2012	1.10337	1.00626	0.00905444	0.0538156	0.364474	0.0041224	5.34478	9.94856	0.0806884	0.4071	0.431482	0.402292	17.8895
128	2013	1.19546	1.08941	0.0121417	0.0463514	0.383297	0.0611024	5.34919	10.0166	0.0830237	0.4209	0.441341	0.392217	17.9395
128	2014	1.1892	1.09391	0.0112298	0.0439152	0.365983	-0.058101	5.35272	10.1704	0.0921498	0.435	0.454978	0.394842	18.0109	4.34484
128	2015	1.1483	1.05853	0.0125395	0.0417532	0.3894	0.0038191	5.35641	10.2304	0.093744	0.4497	0.430926	0.435104	18.0991	4.97549
128	2016	1.1017	0.995022	0.0152573	0.0394052	0.396798	0.004292	5.36025	10.3176	0.10033	0.4665	0.393167	0.379106	18.1832	4.94791
128	2017	1.06122	0.952313	0.016596	0.0369073	0.414814	0.0049146	5.36523	10.381	0.103273	0.482198	0.338318	0.280568	18.2537	5.3525
128	2018	1.045	0.908463	0.021695	0.0350361	0.368871	0.0043261	5.43489	10.4407	0.101931	0.498094	0.307714	0.318476	18.3362	5.23871
128	2019	0.999908	0.899558	0.0108099	0.0395156	0.324624	0.0036843	5.43721	10.526	0.100834	0.5135	0.272162	0.354111	18.4361	5.33971
129	2010	1.00973	0.869738	0.0412938	0.0135894	0.390319		6.54432	11.0948	0.681794	0.628431	0.850147	0.386072	19.3105
129	2011	1.02419	0.817067	0.0390186	0.0120473	0.398295	0.0168336	6.54657	11.2327	0.706314	0.629835	0.860317	0.3603	19.3484
129	2012	0.995256	0.841738	0.0333642	0.0121061	0.415069	0.0086839	6.52317	11.3227	0.632805	0.631481	0.874931	0.352875	19.4236
129	2013	0.973732	0.812018	0.031511	0.0108286	0.374206	-0.141051	6.52784	11.5468	0.602896	0.677201	0.777861	0.352617	19.5206
129	2014	1.03261	0.855337	0.0336968	0.0107654	0.448119	0.140485	6.53507	11.4776	0.564543	0.684055	0.833008	0.345893	19.6259	4.3517
129	2015	1.15513	0.934152	0.0330663	0.0105982	0.463311	0.007324	6.54105	11.5378	0.470044	0.699855	0.822921	0.3102	19.741	5.06651
129	2016	1.12639	0.896755	0.0330752	0.0100953	0.476745	0.0086274	6.5476	11.6028	0.434974	0.7153	0.81312	0.285622	19.8517	5.02258
129	2017	1.09557	0.886203	0.0366019	0.0092845	0.461351	0.0104624	6.56808	11.6887	0.454174	0.7257	0.824817	0.268075	19.9467	5.465
129	2018	1.04254	0.848835	0.0395835	0.0094284	0.464815	0.0102148	6.57765	11.7634	0.443257	0.736737	0.789802	0.266468	20.0512	5.35274
129	2019	1.07889	0.869391	0.0282472	0.0109841	0.500603	0.0110489	6.59257	11.7303	0.504727	0.741205	0.787917	0.290922	20.1697	5.43771
130	2010	0.933368	0.803962	0.0329538	0.0315047	0.515093		6.6043	10.9676	0.128662	0.713473	0.790172	0.399842	18.9997
130	2011	0.984352	0.785284	0.032961	0.0277558	0.543045	0.0153675	6.60715	11.0715	0.152508	0.714455	0.818711	0.385129	19.0052
130	2012	0.937122	0.792571	0.0267318	0.0213378	0.573314	0.009513	6.61127	11.1483	0.119931	0.715885	0.817789	0.362455	19.0377
130	2013	0.981653	0.818624	0.036447	0.0191389	0.526068	-0.128436	6.61668	11.3542	0.113318	0.659994	0.928272	0.396208	19.0929
130	2014	0.967489	0.801397	0.0385651	0.0168965	0.609498	0.128374	6.64891	11.3151	0.111767	0.664092	0.950498	0.389434	19.1631	4.22259
130	2015	1.06679	0.862706	0.039968	0.0158974	0.636428	0.0094546	6.65902	11.3612	0.101179	0.679592	0.933356	0.37699	19.2482	5.02559
130	2016	1.06321	0.846458	0.0439168	0.0146067	0.657736	0.0115061	6.66753	11.4186	0.110211	0.6946	0.865031	0.357104	19.3343	4.98689
130	2017	1.04078	0.841889	0.0526643	0.0136696	0.661272	0.0129887	6.68173	11.4955	0.106782	0.7053	0.811944	0.311343	19.4045	5.438
130	2018	0.929389	0.756709	0.0554645	0.0124119	0.637439	0.0153768	6.70037	11.574	0.110988	0.721047	0.739274	0.280138	19.4858	5.32441
130	2019	0.959471	0.773158	0.0357055	0.012311	0.613272	0.167109	6.64919	11.5751	0.119104	0.712102	0.730231	0.306715	19.5825	5.41141
131	2010	1.24919	1.076	0.0198276	0.0177553	0.376011		6.5614	11.0572	0.158289	0.431485	0.804478	0.292857	18.5827
131	2011	1.44952	1.15638	0.0179773	0.0152428	0.388601	0.0050309	6.56747	11.1869	0.177981	0.466112	0.8041	0.26794	18.6058
131	2012	1.34224	1.1352	0.0148976	0.0142527	0.413176	0.00504	6.56594	11.2629	0.169163	0.466096	0.812294	0.25711	18.6617
131	2013	1.34233	1.1194	0.0229978	0.0131536	0.413029	-0.0747741	6.56759	11.4013	0.146828	0.653094	0.841406	0.288131	18.738
131	2014	1.2927	1.07077	0.0211554	0.0125084	0.472076	0.0768535	6.57276	11.3797	0.136259	0.6571	0.854094	0.286353	18.8267	4.284
131	2015	1.33813	1.08214	0.0209079	0.0122576	0.509534	0.0053324	6.57769	11.399	0.115029	0.6726	0.830335	0.293293	18.9275	5.05758
131	2016	1.35057	1.07523	0.0205729	0.0116126	0.528621	0.0077181	6.58278	11.4573	0.119015	0.6911	0.825408	0.287362	19.0263	4.98691
131	2017	1.3123	1.06152	0.0357378	0.011235	0.539794	0.0070577	6.58741	11.5285	0.141702	0.7026	0.810678	0.293636	19.1097	5.42618
131	2018	1.31142	1.06776	0.0275657	0.0109839	0.452782	0.0015858	6.58972	11.5873	0.187855	0.714939	0.811656	0.331774	19.2034	5.30363
131	2019	1.26298	1.01773	0.0200213	0.0192754	0.668208	-0.001355	6.58972	11.2582	0.242108	0.720405	0.737719	0.335274	19.3118	5.38334
133	2010	1.09243	0.940971	0.0182086	0.0155101	0.348271		6.16122	11.039	0.68009	0.496601	0.734268	0.324937	19.2062
133	2011	1.12608	0.898348	0.0188001	0.014062	0.361393	-0.0041858	6.16111	11.1617	0.59716	0.497404	0.74397	0.306474	19.2329
133	2012	1.07609	0.910101	0.0183289	0.0132352	0.385963	0.0010597	6.16035	11.2342	0.571342	0.501088	0.749387	0.291527	19.279
133	2013	1.07877	0.89961	0.0312421	0.0128254	0.384701	-0.0720954	6.1522	11.3648	0.544227	0.578513	0.807085	0.312993	19.3419
133	2014	1.07926	0.893981	0.0224639	0.0124109	0.43184	0.0694514	6.15466	11.3597	0.539851	0.585514	0.852663	0.316246	19.4189	4.40122
133	2015	1.1504	0.930326	0.0235695	0.0116036	0.44588	0.0017652	6.15625	11.4293	0.477097	0.603514	0.843249	0.310047	19.5096	5.11901
133	2016	1.16447	0.927076	0.0252451	0.0109021	0.462512	0.0043927	6.15726	11.4967	0.421058	0.621	0.84962	0.291582	19.6002	5.05454
133	2017	0.989198	0.800161	0.0276339	0.0104595	0.481548	0.0053046	6.15879	11.5499	0.417661	0.6366	0.847838	0.247093	19.6743	5.41382
133	2018	1.0052	0.81843	0.0311904	0.0102763	0.427155	0.0040724	6.15632	11.6103	0.389835	0.650748	0.842107	0.25039	19.759	5.282
133	2019	1.02639	0.827083	0.0220901	0.0115559	0.399559	0.003349	6.15632	11.5838	0.379668	0.654203	0.768736	0.264067	19.8584	5.36297
134	2010	1.56869	1.3512	0.0167465	0.0287617	0.407028		6.29072	10.4421	0.257405	0.516588	0.69554	0.394655	18.9813
134	2011	1.60283	1.27869	0.0161862	0.0240835	0.419326	0.0112018	6.29612	10.567	0.257013	0.523412	0.708759	0.364445	19.0235
134	2012	1.437	1.21534	0.0117601	0.0207605	0.42063	0.0070826	6.29897	10.6847	0.235539	0.523679	0.719284	0.333595	19.0992
134	2013	1.53138	1.27706	0.0159148	0.0185717	0.415034	-0.0402987	6.30204	10.8211	0.226483	0.517561	0.777229	0.370051	19.1861
134	2014	1.57089	1.30121	0.0169155	0.0166736	0.448854	0.0438373	6.30736	10.8557	0.228273	0.535656	0.815107	0.350214	19.2842	4.16527
134	2015	1.5765	1.27491	0.0162751	0.0161298	0.45792	0.0029581	6.31335	10.93	0.227882	0.557956	0.791476	0.31932	19.3934	5.01854
134	2016	1.56041	1.24229	0.0162867	0.0170383	0.455224	-0.0617987	6.35843	10.9899	0.241743	0.5815	0.817966	0.287872	19.4985	5.01782
134	2017	1.53908	1.24496	0.0229844	0.0151754	0.467624	0.0680415	6.36271	11.0438	0.247873	0.5995	0.794697	0.26911	19.588	5.35794
134	2018	1.50295	1.2237	0.0266523	0.0143549	0.45142	0.0008669	6.33564	11.0932	0.264285	0.618031	0.77683	0.331591	19.6871	5.21253
134	2019	1.47051	1.18497	0.0178201	0.0187859	0.429064	-0.0005328	6.34112	11.0147	0.313962	0.621804	0.734099	0.314975	19.8002	5.32313
135	2010	1.3842	1.19229	0.0258198	0.0359443	0.380082		6.59698	10.3597	0.11876	0.315688	0.671094	0.34647	18.5308
135	2011	1.50057	1.1971	0.0235152	0.0328996	0.390177	0.006235	6.60629	10.4837	0.128154	0.316758	0.689437	0.304297	18.5512
135	2012	1.30824	1.10645	0.0169767	0.0303195	0.446585	0.004424	6.60866	10.5755	0.101248	0.358048	0.677619	0.293083	18.621
135	2013	1.27957	1.06706	0.0197856	0.0272452	0.438432	0.0396853	6.61898	10.6284	0.0925442	0.483292	0.705723	0.308232	18.7128
135	2014	1.31433	1.08869	0.0179544	0.0241962	0.43828	-0.0312567	6.62674	10.741	0.0845622	0.502548	0.715831	0.313239	18.8158	3.97893
135	2015	1.33583	1.08028	0.0165739	0.0229701	0.455882	0.0056367	6.63813	10.7899	0.0843607	0.527548	0.715639	0.323737	18.9292	4.86368
135	2016	1.35452	1.07838	0.0158831	0.0210432	0.459917	0.0068834	6.6476	10.8525	0.0836194	0.5525	0.704617	0.284647	19.0381	4.9478
135	2017	1.39213	1.12609	0.0217611	0.0201203	0.46368	0.0045708	6.66662	10.9229	0.088078	0.5712	0.677133	0.275609	19.1321	5.37897
135	2018	1.41048	1.14842	0.0259912	0.0193523	0.438411	-0.0005033	6.67342	10.9848	0.0861382	0.58854	0.645579	0.283212	19.2361	5.25672
135	2019	1.38614	1.11698	0.0188518	0.0251172	0.461382	-0.0012205	6.6813	10.8653	0.105339	0.596912	0.606941	0.286825	19.3544	5.3465
136	2010	1.37126	1.18114	0.016886	0.0366668	0.48282		6.3707	10.081	0.134481	0.307833	0.48837	0.346813	18.4208
136	2011	1.51884	1.21168	0.0146538	0.0313667	0.461277	0.0025394	6.43995	10.222	0.159306	0.337051	0.495841	0.354807	18.4739
136	2012	1.30009	1.09955	0.0120539	0.031001	0.487184	0.003376	6.44513	10.3025	0.165252	0.336026	0.487335	0.363968	18.5752
136	2013	1.35793	1.13241	0.0168903	0.0287101	0.53514	0.0727148	6.44947	10.3292	0.174676	0.503603	0.532922	0.426377	18.6953
136	2014	1.40072	1.16025	0.0185613	0.0255754	0.520344	-0.0696622	6.4629	10.464	0.185668	0.5172	0.551577	0.429308	18.8224	3.92158
136	2015	1.45027	1.17283	0.0195765	0.0247905	0.513962	0.0074094	6.5368	10.5093	0.144669	0.5382	0.532038	0.454409	18.9562	4.9172
136	2016	1.40592	1.1193	0.0219657	0.0218131	0.566423	0.0107196	6.48994	10.5663	0.142213	0.5584	0.511759	0.400167	19.0782	4.91909
136	2017	1.45402	1.17615	0.0296748	0.0204016	0.481972	0.0119653	6.50659	10.6268	0.15358	0.574	0.483946	0.355084	19.186	5.33564
136	2018	1.4969	1.21878	0.0312853	0.0200714	0.475971	0.0085533	6.52381	10.704	0.143181	0.515427	0.487909	0.366305	19.3023	5.1625
136	2019	1.48128	1.19364	0.0221315	0.0250217	0.501497	0.0048137	6.5357	10.6739	0.181007	0.5275	0.464274	0.359034	19.4316	5.25995
137	2010	1.08877	0.937822	0.0159042	0.0228593	0.330426		6.57485	10.5292	0.0524392	0.340872	0.665964	0.26071	18.4011
137	2011	1.16813	0.931895	0.0155662	0.0267759	0.345277	0.0034279	6.57824	10.6418	0.0510738	0.345993	0.662859	0.250796	18.4448
137	2012	1.04612	0.88476	0.0122757	0.0218688	0.396684	0.0952882	6.57985	10.6418	0.0535469	0.369665	0.654593	0.241108	18.5287
137	2013	1.13829	0.949246	0.0197263	0.0188125	0.377742	-0.0887364	6.57914	10.8182	0.055165	0.537579	0.6516	0.296902	18.6194
137	2014	1.10254	0.913259	0.0182098	0.0176865	0.398262	-0.0027321	6.58235	10.894	0.0608379	0.5502	0.655737	0.31132	18.7213	4.14551
137	2015	1.201	0.97124	0.0203511	0.0161652	0.417936	0.0029122	6.58843	10.9418	0.0450223	0.5704	0.628105	0.283424	18.8339	4.91162
137	2016	1.17963	0.939146	0.023919	0.0156178	0.437061	0.0049912	6.5937	10.9857	0.0401686	0.5906	0.625283	0.261283	18.9376	4.94825
137	2017	1.17413	0.949751	0.0307672	0.0145803	0.444816	0.0039186	6.59898	11.0577	0.0423906	0.6063	0.581925	0.249747	19.0285	5.38278
137	2018	1.21529	0.98949	0.0358708	0.012675	0.430562	0.0002399	6.60248	11.0777	0.0431853	0.618741	0.576128	0.284367	19.1289	5.25587
137	2019	1.22172	0.984481	0.0199919	0.0175657	0.610402	-0.0007506	6.60423	10.7632	0.063804	0.620124	0.542062	0.330198	19.2432	5.35779
138	2010	1.29895	1.11886	0.0167376	0.0398797	0.330264		6.52615	10.2564	0.151556	0.310286	0.487552	0.372057	17.873
138	2011	1.43615	1.14571	0.015638	0.0338123	0.317991	0.0210077	6.53735	10.4033	0.190345	0.318239	0.556638	0.310481	17.943
138	2012	1.34705	1.13927	0.0147382	0.031769	0.330476	0.008126	6.53468	10.5071	0.164439	0.332999	0.481521	0.325199	18.0558
138	2013	1.18235	0.985987	0.0210255	0.0308555	0.348106	0.0184346	6.49738	10.5856	0.162086	0.420483	0.524879	0.356474	18.1847
138	2014	1.07822	0.893119	0.0197433	0.0269433	0.373469	-0.009548	6.51204	10.6568	0.140438	0.439489	0.54621	0.34506	18.3282	3.53456
138	2015	1.08445	0.876988	0.0193333	0.0256148	0.383922	0.0049898	6.53233	10.7087	0.118604	0.461489	0.507248	0.331376	18.4764	4.72686
138	2016	1.15923	0.922904	0.0198343	0.023832	0.392873	0.0084113	6.54809	10.7711	0.130302	0.485	0.528295	0.303644	18.6097	4.85912
138	2017	1.25166	1.01247	0.0276916	0.0225468	0.403714	0.0077551	6.56234	10.8159	0.151218	0.5034	0.489952	0.30969	18.7264	5.30605
138	2018	1.2	0.977038	0.0304478	0.0217883	0.399297	0.0031036	6.61216	10.8577	0.154875	0.517738	0.474747	0.322578	18.8508	5.11719
138	2019	1.23828	0.997829	0.0187068	0.0336721	0.590417	0.0028705	6.61682	10.5221	0.180845	0.527196	0.460405	0.322626	18.9874	5.2148
139	2010	1.25092	1.07749	0.00968237	0.0728553	0.542357		6.51553	9.60515	0.100606	0.32255	0.45296	0.349628	17.518
139	2011	1.42044	1.13318	0.0104848	0.0575643	0.435516	0.0042113	6.6677	9.83874	0.113744	0.332633	0.481926	0.298414	17.549
139	2012	1.36972	1.15844	0.00833927	0.0513608	0.437901	0.0030233	6.66697	9.97399	0.112327	0.356137	0.500571	0.270421	17.5934
139	2013	1.23743	1.03192	0.0125549	0.0492681	0.501135	0.129748	6.66218	9.97213	0.089668	0.416102	0.497439	0.357188	17.6914
139	2014	1.15738	0.958692	0.0151001	0.0455195	0.471775	-0.138925	6.68626	10.1829	0.0973567	0.43055	0.471538	0.356441	17.7997	3.89569
139	2015	1.21467	0.982298	0.0145291	0.0436205	0.478461	0.0078226	6.70113	10.2524	0.112178	0.45125	0.443655	0.387634	17.9181	4.88144
139	2016	1.29884	1.03405	0.0146813	0.0407208	0.498127	0.0108083	6.71328	10.3057	0.136674	0.4736	0.431941	0.378215	18.031	4.85432
139	2017	1.19086	0.963282	0.0235962	0.0399103	0.499927	0.0135703	6.7265	10.3908	0.139557	0.4905	0.365601	0.354713	18.1275	5.27357
139	2018	1.1721	0.954328	0.0257746	0.033627	0.503745	0.0081367	6.73436	10.4683	0.166194	0.502544	0.373353	0.372538	18.2341	5.09292
139	2019	1.14976	0.926498	0.016171	0.0339839	0.496067	0.0026213	6.73827	10.5679	0.142451	0.506303	0.358516	0.331235	18.3548	5.20645
140	2010	1.15346	0.99354	0.0156357	0.0424051	0.380654		6.31011	10.3013	0.079638	0.295191	0.47066	0.327527	18.4466
140	2011	1.30649	1.04227	0.0147275	0.0342439	0.378685	0.0036216	6.31608	10.4604	0.0888364	0.303281	0.496968	0.31033	18.4558
140	2012	1.13666	0.961327	0.0118097	0.035193	0.380835	0.0050734	6.32252	10.5894	0.0769141	0.306716	0.497044	0.30148	18.5021
140	2013	1.29621	1.08094	0.0164645	0.033813	0.403105	0.0298631	6.32494	10.6572	0.0890872	0.477403	0.561137	0.354353	18.5705
140	2014	1.13335	0.938782	0.0153826	0.0327336	0.421155	-0.0179303	6.32958	10.7286	0.0829868	0.49525	0.62216	0.348634	18.6531	4.01133
140	2015	1.08921	0.880841	0.0179432	0.0310116	0.447034	0.0062351	6.33685	10.7803	0.0718588	0.517285	0.541057	0.398318	18.7492	4.90439
140	2016	1.18606	0.944267	0.0213882	0.0288027	0.464912	0.0075449	6.34495	10.8368	0.0717563	0.5377	0.554539	0.307178	18.8441	4.93292
140	2017	1.14924	0.929623	0.0251969	0.0274256	0.477249	0.0046295	6.3517	10.9008	0.0775454	0.5557	0.519989	0.272872	18.9238	5.31989
140	2018	1.08963	0.887176	0.0345256	0.0254803	0.438661	0.0015203	6.35674	10.9725	0.0865837	0.570138	0.488998	0.299413	19.0144	5.163
140	2019	1.11681	0.899944	0.0199943	0.0275159	0.356329	-0.0041766	6.35842	10.8647	0.114338	0.530295	0.471622	0.305637	19.12	5.263
141	2010	1.18899	1.02414	0.00923166	0.0299062	0.274216		5.97415	10.6373	0.2221	0.318777	0.642548	0.364843	18.0863
141	2011	1.30529	1.04131	0.00879474	0.0260236	0.275989	0.0098222	5.97889	10.7857	0.237866	0.367332	0.649998	0.325788	18.1218
141	2012	1.20579	1.0198	0.00910541	0.0249028	0.290343	0.0048963	5.9831	10.8703	0.199361	0.376751	0.664019	0.318689	18.2029
141	2013	1.17396	0.97899	0.013875	0.0237507	0.305812	0.0105714	5.97818	10.9408	0.238233	0.511982	0.675738	0.327415	18.304
141	2014	1.142	0.945948	0.0141211	0.0221096	0.326115	0.0007215	5.98575	10.9947	0.194228	0.52473	0.693685	0.320947	18.4137	3.73886
141	2015	1.13505	0.917909	0.0157234	0.0213584	0.34283	0.0068937	5.99524	11.0217	0.215179	0.54623	0.66001	0.329309	18.5328	4.80139
141	2016	1.16088	0.924215	0.017168	0.0207421	0.356963	0.006633	6.0033	11.0626	0.234183	0.5683	0.686366	0.3133	18.6374	4.89981
141	2017	1.10792	0.896193	0.0257177	0.0196568	0.369729	0.0068329	6.0084	11.1075	0.257254	0.5863	0.68513	0.294594	18.7328	5.33164
141	2018	1.08186	0.880849	0.0205829	0.0208379	0.373217	0.0040238	6.01348	11.1185	0.310614	0.576444	0.696567	0.328267	18.8377	5.15564
141	2019	1.00728	0.811686	0.0118351	0.0233126	0.285688	0.0012956	6.01853	11.0451	0.355619	0.582335	0.641833	0.307915	18.9565	5.26332
142	2010	1.10431	0.951203	0.0199275	0.01428	0.180714		5.45171	11.6652	0.229546	0.437459	0.738852	0.338101	18.5905
142	2011	1.28016	1.02127	0.0193687	0.0119939	0.188181	0.009464	5.45193	11.7815	0.24669	0.435808	0.752336	0.299919	18.6185
142	2012	1.21093	1.02414	0.0178313	0.0108643	0.193701	0.0086402	5.45355	11.8872	0.25877	0.433411	0.761564	0.312079	18.6905
142	2013	1.09025	0.909187	0.024158	0.0104609	0.183457	-0.103633	5.42004	12.0657	0.250628	0.631925	0.791346	0.385766	18.7813
142	2014	1.14085	0.944992	0.0224438	0.0099403	0.216761	0.106112	5.42966	12.0075	0.237354	0.640417	0.854485	0.398792	18.8835	4.43805
142	2015	1.1581	0.936552	0.02289	0.0095281	0.23391	0.0061063	5.43951	12.0072	0.23302	0.655217	0.854234	0.350943	18.9964	5.094
142	2016	1.1805	0.939838	0.0245495	0.00931	0.250763	0.0078026	5.45072	12.0078	0.287746	0.6667	0.82741	0.319117	19.0479	5.05063
142	2017	1.0919	0.883234	0.0278679	0.0086324	0.249761	0.0102428	5.46108	12.0893	0.342909	0.6775	0.838689	0.286629	19.1229	5.4777
142	2018	1.07309	0.873707	0.0322492	0.0080381	0.23046	0.0092667	5.47133	12.1649	0.392256	0.690438	0.798529	0.278354	19.2075	5.39711
142	2019	1.16307	0.937219	0.0170088	0.01307	0.335475	0.0056826	5.47642	11.8058	0.559088	0.692435	0.800481	0.283012	19.3063	5.48276
143	2010	1.17956	1.01602	0.015304	0.0144495	0.351716		6.07978	11.2487	0.484146	0.512446	0.704282	0.33043	18.4782
143	2011	1.17163	0.93469	0.0145119	0.0133589	0.435789	0.0962983	6.0814	11.2294	0.517998	0.512418	0.680193	0.339197	18.5005
143	2012	1.07105	0.905845	0.0129419	0.0123617	0.40802	-0.104735	6.0814	11.4312	0.462416	0.513658	0.648197	0.32096	18.5325
143	2013	1.18989	0.992276	0.0187481	0.0118838	0.42494	0.0011582	6.0833	11.5167	0.416728	0.603151	0.739498	0.378803	18.6174
143	2014	1.24963	1.0351	0.0189545	0.0105543	0.467597	0.0952467	6.08376	11.5068	0.365137	0.613146	0.786866	0.385783	18.7141	4.38165
143	2015	1.23541	0.999071	0.0182683	0.0100814	0.481548	-5.6e-05	6.08553	11.5799	0.3514	0.631646	0.738067	0.368884	18.8225	5.02854
143	2016	1.33619	1.06379	0.0189634	0.0092497	0.500146	0.0017922	6.08634	11.6459	0.36733	0.65	0.76933	0.29605	18.927	5.00093
143	2017	1.35662	1.09737	0.0239756	0.0095755	0.504649	0.0036001	6.09025	11.7318	0.397635	0.6646	0.759475	0.226245	19.0157	5.42263
143	2018	1.40447	1.14352	0.0255729	0.0098987	0.444593	0.0018932	6.0899	11.7658	0.382522	0.678127	0.781783	0.253025	19.1149	5.30248
143	2019	1.49465	1.20442	0.0240613	0.0124912	0.432634	0.0019197	6.0938	11.558	0.473547	0.6872	0.72808	0.267061	19.2289	5.38193
144	2010	1.34865	1.16167	0.0179824	0.0236079	0.29456		6.28479	10.5155	0.883501	0.352781	0.586418	0.419889	17.9447
144	2011	1.33424	1.06441	0.0164963	0.0200975	0.293183	0.0109501	6.29056	10.6737	1.10895	0.356488	0.550864	0.395912	17.9808
144	2012	1.21869	1.03071	0.0123003	0.0180397	0.304221	0.0058668	6.2909	10.7759	1.18043	0.358282	0.571366	0.368628	18.035
144	2013	1.16243	0.969377	0.021081	0.0178648	0.318429	0.0252941	6.29058	10.8538	1.36451	0.513103	0.63248	0.386452	18.1052
144	2014	1.24688	1.03283	0.0254807	0.015603	0.332827	-0.0137978	6.30056	10.9393	1.32495	0.52709	0.662056	0.397347	18.1882	4.20752
144	2015	1.33162	1.07687	0.0214359	0.0154884	0.352339	0.0051211	6.31058	10.9701	0.565943	0.54809	0.656246	0.419948	18.2846	5.01728
144	2016	1.31987	1.05079	0.0185287	0.0150048	0.355225	0.0053142	6.3209	11.0406	0.457564	0.5686	0.627713	0.338103	18.3798	5.00863
144	2017	1.26336	1.02193	0.027542	0.0134518	0.345353	0.0062598	6.33423	11.1428	0.450383	0.5865	0.608488	0.325551	18.4584	5.38173
144	2018	1.28314	1.04473	0.037084	0.0143113	0.336926	0.0049929	6.34412	11.2296	0.408135	0.603522	0.615566	0.351497	18.5472	5.24344
144	2019	1.29189	1.04103	0.0218033	0.0185233	0.296934	0.0053381	6.34842	11.1021	0.540438	0.610003	0.637035	0.315679	18.6505	5.32308
146	2010	0.98515	0.884209	0.0388573	0.0295974	0.455234		6.89885	10.8187	0.0866889	0.6362	0.906279	0.390279	19.305
146	2011	0.971097	0.804499	0.0380833	0.0237558	0.464521	0.0763218	6.91818	10.9483	0.207866	0.6482	0.886583	0.364807	19.3205
146	2012	0.941945	0.800795	0.0270832	0.0215864	0.483761	0.0206438	6.9319	11.0358	0.407854	0.662814	0.865777	0.350317	19.3769
146	2013	0.934299	0.776881	0.0279985	0.0213483	0.494462	0.0268293	6.9479	11.1197	0.427056	0.6708	0.886603	0.345297	19.4608
146	2014	0.803269	0.679686	0.0329888	0.0199351	0.51163	0.0101941	6.95446	11.1981	0.420833	0.6831	0.907856	0.341739	19.561	3.957
146	2015	0.805306	0.713936	0.0328715	0.0181747	0.532105	0.019926	6.98235	11.2539	0.485689	0.696923	0.852517	0.342999	19.6806	4.88794
146	2016	0.708776	0.652799	0.0340989	0.0167837	0.532133	0.0179273	7.00299	11.3399	0.450324	0.710194	0.765164	0.295712	19.7902	4.89706
146	2017	0.703402	0.639096	0.038341	0.0158848	0.518056	0.0159064	7.02234	11.4488	0.43814	0.722351	0.697494	0.259045	19.8815	5.38968
146	2018	0.746577	0.668621	0.0400066	0.0151155	0.493702	0.0205821	7.04367	11.5263	0.395561	0.73382	0.65334	0.263667	19.9905	5.2573
146	2019	0.799274	0.725817	0.0293885	0.0134165	0.539028	0.0230116	7.06684	11.6364	0.35624	0.7458	0.639845	0.257772	20.1097	5.32927
147	2010	1.05728	0.948951	0.0202539	0.071401	0.347721		6.71405	9.89091	0.0174525	0.36	0.318018	0.338104	17.4911
147	2011	1.15838	0.959654	0.0201835	0.0594916	0.350998	-0.0055898	6.72915	10.042	0.0180776	0.377541	0.338299	0.34475	17.5324
147	2012	1.03964	0.883849	0.0150194	0.0532702	0.357112	-0.0025539	6.7382	10.1629	0.021023	0.397008	0.36065	0.3427	17.623
147	2013	1.12551	0.935878	0.0147387	0.0374025	0.427	0.157967	6.74717	10.1128	0.0227187	0.411043	0.409806	0.348155	17.7461
147	2014	1.107	0.936688	0.0127949	0.0361736	0.328996	-0.202852	6.78126	10.3876	0.0212012	0.4258	0.431036	0.34587	17.8819	3.74242
147	2015	1.07178	0.950177	0.0133069	0.0339835	0.383624	-0.0113677	6.75175	10.4724	0.0202036	0.4423	0.409561	0.304408	18.0268	4.71223
147	2016	1.05007	0.967136	0.0145823	0.0322625	0.351605	-0.0002464	6.762	10.5615	0.0191058	0.458829	0.382764	0.26665	18.1381	4.77341
147	2017	1.02722	0.933312	0.0177974	0.0310349	0.407973	0.0007364	6.79388	10.6335	0.016669	0.474152	0.366686	0.254762	18.244	5.26322
147	2018	1.0076	0.902386	0.0201934	0.0284268	0.399246	0.0020056	6.79775	10.6905	0.0287536	0.489	0.381728	0.325299	18.3662	5.12272
147	2019	0.977559	0.887716	0.0113647	0.0249416	0.331826	0.0027295	6.80133	10.8538	0.0310536	0.5028	0.364709	0.339845	18.4971	5.21133
148	2010	1.20424	1.08085	0.0368962	0.0306433	0.323457		6.13124	10.4846	0.0451409	0.4433	0.615338	0.320237	18.8582
148	2011	1.27626	1.05731	0.0288327	0.0271205	0.330668	0.011034	6.14274	10.6262	0.0497965	0.4613	0.600438	0.329164	18.8741
148	2012	1.22121	1.03821	0.0196824	0.0283786	0.346286	0.0027537	6.14475	10.7214	0.0333923	0.4793	0.594767	0.319643	18.9313
148	2013	1.14985	0.956115	0.0216193	0.0267133	0.405039	0.04934	6.1162	10.723	0.035409	0.4944	0.626858	0.309592	19.0015
148	2014	1.14219	0.966465	0.0199879	0.0259394	0.416554	-0.0411196	6.12183	10.808	0.0329694	0.5095	0.630182	0.309788	19.0828	4.1033
148	2015	1.08242	0.959614	0.0196143	0.0248744	0.444689	0.0095827	6.12752	10.8531	0.0350221	0.5265	0.600071	0.296683	19.1839	4.95406
148	2016	1.10069	1.01376	0.0199712	0.0227436	0.455761	0.00902	6.13428	10.9404	0.0305227	0.5435	0.585508	0.282892	19.2856	4.91525
148	2017	1.08774	0.988297	0.022917	0.0199986	0.436352	0.0058294	6.18151	11.0506	0.0310143	0.560405	0.593302	0.241509	19.3656	5.36954
148	2018	1.12456	1.00714	0.025769	0.0200134	0.430678	0.0061955	6.18422	11.1229	0.0309384	0.575699	0.573518	0.220948	19.4632	5.23783
148	2019	1.07721	0.978209	0.0157311	0.019594	0.44075	0.0074391	6.18962	11.197	0.0306971	0.591	0.57103	0.214894	19.5717	5.3235
149	2010	1.03769	0.931369	0.0306528	0.0446279	0.244282		6.51931	10.1935	0.0219665	0.4139	0.542298	0.381236	17.8765
149	2011	1.1602	0.961158	0.0287513	0.0402125	0.249694	0.0015374	6.53453	10.3165	0.0186742	0.4314	0.544043	0.36894	17.9108
149	2012	1.15769	0.98421	0.0193741	0.0404467	0.285481	0.0024514	6.54003	10.3215	0.0171758	0.4497	0.512092	0.348268	17.9895
149	2013	1.15102	0.957083	0.0165358	0.0392452	0.348641	0.0848372	6.51954	10.2729	0.0189424	0.4637	0.528513	0.318774	18.0937
149	2014	1.17045	0.990379	0.0154014	0.0364061	0.33345	-0.0849013	6.55553	10.4047	0.0261128	0.4783	0.541187	0.3012	18.2085	3.77115
149	2015	1.14914	1.01876	0.0180511	0.0353657	0.362834	0.0120202	6.56542	10.4337	0.0247642	0.492092	0.454387	0.285998	18.3254	4.80205
149	2016	1.10358	1.01643	0.018017	0.0343393	0.372089	-0.0095137	6.57483	10.5107	0.0166226	0.507985	0.451498	0.278332	18.4273	4.84432
149	2017	1.15919	1.05321	0.0200834	0.0321067	0.380886	0.0038938	6.58012	10.5957	0.0190962	0.523674	0.433053	0.304734	18.5195	5.32737
149	2018	1.1917	1.06726	0.0239699	0.0338292	0.364337	0.0044481	6.58188	10.6593	0.0184158	0.5398	0.425258	0.304807	18.6285	5.17233
149	2019	1.18198	1.07335	0.0128005	0.0304092	0.363626	0.0027141	6.58364	10.7622	0.0152046	0.555	0.423386	0.302117	18.7472	5.25516
150	2010	1.41265	1.2679	0.019216	0.0351934	0.234486		6.66479	10.1397	0.081157	0.386	0.462496	0.318217	18.1463
150	2011	1.44462	1.19678	0.0205533	0.0321538	0.24087	-0.0064036	6.67284	10.2683	0.0807672	0.4049	0.443222	0.307782	18.1591
150	2012	1.19812	1.01858	0.0144789	0.0325484	0.258798	-0.0086357	6.69095	10.3295	0.0505992	0.4243	0.408037	0.282877	18.2109
150	2013	1.31567	1.094	0.0142082	0.0295786	0.318766	0.15006	6.70037	10.2388	0.0687031	0.438	0.425316	0.302712	18.2896
150	2014	1.34281	1.13622	0.0137405	0.0286414	0.284322	-0.182942	6.70087	10.4691	0.0511463	0.4527	0.440768	0.317811	18.3833	3.64284
150	2015	1.23005	1.09049	0.014103	0.0270987	0.298539	0.0054803	6.72828	10.514	0.0326151	0.468444	0.400795	0.309777	18.4921	4.66739
150	2016	1.30166	1.19886	0.0142506	0.0256738	0.306817	0.0016614	6.73621	10.5867	0.029441	0.485095	0.402585	0.308005	18.5965	4.73409
150	2017	1.3297	1.20813	0.0177795	0.0226126	0.306338	0.00112	6.74089	10.6884	0.0332387	0.501902	0.409187	0.326696	18.6823	5.22999
150	2018	1.32439	1.1861	0.0199935	0.0212579	0.301851	0.0040792	6.74249	10.7461	0.0248408	0.518	0.42646	0.349951	18.7857	5.06584
150	2019	1.23856	1.12473	0.0123695	0.0261108	0.333293	0.0060003	6.75015	10.669	0.0269557	0.5325	0.405558	0.338722	18.8999	5.16036
151	2010	1.46639	1.31614	0.0404375	0.0497805	0.260106		6.86077	9.98907	0.0425222	0.3146	0.33485	0.399072	17.5824
151	2011	1.43982	1.19281	0.0425423	0.0435731	0.265093	0.0058387	6.87584	10.1293	0.0434332	0.3335	0.329422	0.42081	17.6131
151	2012	1.24903	1.06186	0.0299439	0.0415278	0.274755	-0.0002961	6.88978	10.2275	0.0394805	0.352	0.319196	0.407985	17.6902
151	2013	1.33841	1.1129	0.0224756	0.0370639	0.321397	0.141753	6.92144	10.2077	0.0364454	0.3672	0.348019	0.386382	17.8002
151	2014	1.35275	1.14463	0.026108	0.0343019	0.280713	-0.160741	6.91276	10.4601	0.0369444	0.385105	0.386923	0.364121	17.9214	4.0413
151	2015	1.24283	1.10182	0.0227149	0.0335599	0.29938	0.0036054	6.92654	10.5144	0.0368942	0.4035	0.361288	0.337197	18.0547	4.83636
151	2016	1.21094	1.1153	0.0242633	0.0315849	0.306947	0.0036048	6.93647	10.5981	0.0372876	0.4204	0.32561	0.331136	18.1842	4.83106
151	2017	1.25989	1.14471	0.0266254	0.0286243	0.315183	0.0040328	6.93879	10.6837	0.0376191	0.437216	0.311762	0.288794	18.2897	5.35745
151	2018	1.21533	1.08842	0.0303295	0.0260198	0.31195	-0.0023387	6.9411	10.7286	0.0464773	0.453	0.29562	0.289112	18.4121	5.22549
151	2019	1.20429	1.09361	0.0187955	0.0322524	0.356263	-0.0044228	6.94341	10.6876	0.0530665	0.468	0.287119	0.290096	18.5435	5.29938
152	2010	1.20389	1.08053	0.0219983	0.0568936	0.30492		6.6001	9.96157	0.0645211	0.4109	0.441672	0.333097	18.5027
152	2011	1.35888	1.12576	0.021823	0.0463271	0.289706	0.0125254	6.603	10.1734	0.071239	0.4289	0.450676	0.338146	18.5036
152	2012	1.16701	0.992133	0.0153207	0.0421664	0.307332	-0.0037543	6.61379	10.2611	0.0409974	0.4469	0.448654	0.32718	18.5419
152	2013	1.29298	1.07513	0.0139768	0.0373706	0.321221	0.0937559	6.58695	10.2491	0.039536	0.4607	0.483642	0.316448	18.5946
152	2014	1.32747	1.12324	0.0166586	0.0339578	0.304296	-0.0981	6.5854	10.4252	0.0390065	0.4758	0.497769	0.311763	18.6639	3.88547
152	2015	1.27403	1.12948	0.0186499	0.0331464	0.357126	0.0104041	6.59521	10.4441	0.0334845	0.490284	0.464919	0.300778	18.7331	4.76576
152	2016	1.22847	1.13145	0.0207664	0.0302976	0.355322	-0.0033891	6.60777	10.5402	0.0305504	0.504369	0.454563	0.289432	18.792	4.77188
152	2017	1.14534	1.04063	0.0233991	0.0282951	0.363461	0.0041751	6.60851	10.6204	0.029365	0.51951	0.431906	0.28794	18.8461	5.2925
152	2018	1.21672	1.08967	0.0253678	0.0269264	0.357863	0.0044256	6.66746	10.6851	0.0314629	0.5341	0.427514	0.30673	18.9167	5.12802
152	2019	1.16253	1.05569	0.0164476	0.0251357	0.300199	0.0038353	6.67965	10.8253	0.0291117	0.5491	0.402864	0.314077	18.999	5.21825
153	2010	1.00787	0.904602	0.0227344	0.0366795	0.24556		6.80253	10.4848	0.0946065	0.4705	0.521102	0.317809	18.2476
153	2011	1.02932	0.852733	0.0276473	0.0327182	0.251701	0.0146001	6.80949	10.6167	0.113924	0.488	0.514572	0.318481	18.2531
153	2012	1.06234	0.903147	0.0158581	0.0310053	0.270753	-0.0032914	6.80841	10.6926	0.0904534	0.507223	0.512924	0.297075	18.2969
153	2013	1.19029	0.989744	0.016129	0.0297535	0.291548	0.0425296	6.80569	10.745	0.0820825	0.5202	0.531506	0.292069	18.3672
153	2014	1.117	0.945151	0.0194725	0.0277827	0.28871	-0.0459603	6.80868	10.8671	0.0820624	0.5323	0.548497	0.278314	18.453	3.71552
153	2015	1.00584	0.891714	0.0191552	0.0271521	0.308751	0.0028313	6.81395	10.9076	0.0664725	0.5485	0.532137	0.239815	18.5537	4.72215
153	2016	0.961926	0.885956	0.0189576	0.0244129	0.316607	0.0033163	6.82027	10.9884	0.0618029	0.5645	0.57009	0.251064	18.6574	4.77542
153	2017	1.04146	0.946252	0.0226996	0.0234941	0.327676	0.0036726	6.82027	11.0693	0.0652181	0.579917	0.558504	0.240283	18.7391	5.29093
153	2018	0.99543	0.891489	0.023299	0.0225634	0.319581	0.0062536	6.81759	11.1024	0.0680301	0.5942	0.540973	0.236495	18.8388	5.14962
153	2019	0.932711	0.84699	0.0162742	0.0194346	0.321124	0.0051139	6.82027	11.2493	0.0544226	0.6094	0.525818	0.21785	18.9495	5.23586
154	2010	0.994449	0.892556	0.0234763	0.0417133	0.203536		6.60325	10.2587	0.0228773	0.4801	0.374598	0.34447	17.2342
154	2011	1.1689	0.968369	0.0389008	0.0361625	0.212401	0.045531	6.61671	10.3661	0.0201606	0.4976	0.377374	0.335832	17.2418
154	2012	1.0611	0.902093	0.0232701	0.0346293	0.225953	0.0051766	6.61977	10.4474	0.0216281	0.5156	0.391138	0.310165	17.2883
154	2013	1.30136	1.0821	0.0136226	0.0300586	0.235627	0.0457876	6.62525	10.5315	0.0262914	0.5284	0.456052	0.285066	17.362
154	2014	1.27906	1.08228	0.0105292	0.0288128	0.230842	-0.0353749	6.63674	10.6584	0.0289924	0.5414	0.500827	0.27545	17.4461	3.30945
154	2015	0.953164	0.845018	0.0100982	0.0268497	0.244413	-0.0009283	6.64523	10.7095	0.029432	0.5566	0.459912	0.240492	17.5483	4.69529
154	2016	0.952859	0.877605	0.0102789	0.0270138	0.254126	0.0050373	6.65224	10.7777	0.0199601	0.572063	0.480216	0.219289	17.6531	4.77058
154	2017	0.969103	0.880507	0.0193833	0.0252438	0.265	0.0047085	6.65814	10.8429	0.0188624	0.588072	0.487941	0.206858	17.7356	5.28132
154	2018	1.04819	0.938738	0.0142547	0.0248509	0.272065	0.0041711	6.65814	10.8792	0.0276248	0.6007	0.494256	0.204369	17.8358	5.12869
154	2019	1.02376	0.92967	0.00842033	0.0220597	0.288437	0.0035448	6.66401	11.0132	0.0305077	0.6131	0.480649	0.181305	17.9471	5.18043
155	2010	1.27114	1.14089	0.0241949	0.0362328	0.234598		6.8835	10.3267	0.065879	0.391	0.490062	0.326197	18.0432
155	2011	1.36671	1.13224	0.0257517	0.030905	0.228456	-0.0019818	6.89222	10.5166	0.068526	0.4092	0.493447	0.323446	18.0687
155	2012	1.25034	1.06297	0.0223525	0.0292509	0.244394	-0.0015292	6.89669	10.5953	0.0763952	0.4283	0.506587	0.319575	18.1135
155	2013	1.34868	1.12144	0.0185253	0.0256717	0.29392	0.139054	6.90173	10.5355	0.0707151	0.4421	0.535644	0.318525	18.2146
155	2014	1.36626	1.15606	0.0180707	0.0238115	0.256293	-0.158822	6.90836	10.7887	0.0669792	0.457	0.566175	0.309592	18.3297	3.72159
155	2015	1.30779	1.15941	0.0169885	0.0203855	0.280673	0.0051162	6.91294	10.823	0.0547817	0.4757	0.555184	0.302788	18.4596	4.75763
155	2016	1.24767	1.14914	0.0185352	0.0207498	0.287341	0.0075045	6.92226	10.9064	0.0518035	0.493817	0.497582	0.312863	18.5873	4.82428
155	2017	1.20247	1.09254	0.0208246	0.0189911	0.292271	0.0076631	6.92619	11.0006	0.0539329	0.510473	0.50721	0.303304	18.6894	5.32959
155	2018	1.24213	1.11242	0.0219694	0.0193237	0.268242	0.0064275	6.92619	11.0666	0.0522658	0.526299	0.52124	0.283797	18.8089	5.17492
155	2019	1.18119	1.07263	0.0200493	0.0193999	0.295388	0.0001336	6.92816	11.0666	0.0598254	0.5413	0.496258	0.267037	18.938	5.24359
156	2010	0.986444	0.885371	0.025641	0.0411465	0.289189		6.92842	10.2026	0.039001	0.39	0.373446	0.400306	17.3753
156	2011	1.11042	0.919919	0.0234491	0.0384462	0.310693	0.0103869	6.96602	10.2917	0.0383893	0.4	0.385117	0.400119	17.392
156	2012	1.07563	0.914447	0.0187455	0.0385135	0.343036	0.0018497	6.95733	10.3485	0.0326262	0.42	0.372516	0.372987	17.4509
156	2013	1.15871	0.963479	0.0183401	0.0363305	0.389235	0.0678863	7.14779	10.3559	0.0320015	0.44	0.426584	0.32475	17.5367
156	2014	1.15248	0.975169	0.0178528	0.0331782	0.38968	-0.0675998	6.9122	10.5097	0.050645	0.45	0.462452	0.296751	17.6381	3.8687
156	2015	0.973225	0.862804	0.0288124	0.0316191	0.430701	0.0180435	6.90086	10.545	0.0464759	0.47	0.416611	0.298323	17.7555	4.9006
156	2016	0.911424	0.839442	0.0370129	0.0292358	0.444195	0.006211	6.93527	10.6247	0.0412426	0.48	0.423692	0.290955	17.8724	4.82071
156	2017	0.940387	0.854416	0.0299816	0.0270325	0.465771	0.0047852	6.90329	10.6939	0.0453398	0.5	0.471609	0.258762	17.9658	5.33448
156	2018	1.1204	1.00341	0.03067	0.0254669	0.465263	0.0056963	6.90329	10.7478	0.0505772	0.52	0.480061	0.265505	18.0768	5.15673
156	2019	1.04786	0.951554	0.0329836	0.0187338	0.405202	0.0030813	6.90329	10.9885	0.0411806	0.5397	0.445761	0.291597	18.198	5.2651
157	2010	1.18754	1.06586	0.0335746	0.033165	0.224964		5.38924	10.5758	0.0130078	0.4425	0.52215	0.354041	17.86
157	2011	1.25489	1.03961	0.0282937	0.0292106	0.230742	0.0025485	5.36858	10.7375	0.012403	0.46	0.485709	0.339004	17.8859
157	2012	1.13536	0.965229	0.0202565	0.0269666	0.243326	-0.0005946	5.37168	10.8279	0.0129348	0.476	0.500401	0.290294	17.9554
157	2013	1.22602	1.01945	0.0155276	0.0260887	0.261737	0.0148023	5.37434	10.8689	0.015176	0.489	0.530863	0.292456	18.0514
157	2014	1.24972	1.05745	0.0169359	0.0262721	0.279282	-0.0115444	5.37786	10.9198	0.0117889	0.5036	0.558144	0.278193	18.1576	4.17362
157	2015	1.22595	1.08685	0.0156356	0.0248721	0.312399	0.0012058	5.38159	10.9274	0.021802	0.5161	0.543529	0.27852	18.2764	4.87313
157	2016	1.19181	1.09768	0.0137023	0.0228636	0.327087	0.0019876	5.38531	10.9835	0.0546888	0.5311	0.535942	0.237604	18.3919	4.89815
157	2017	1.20857	1.09808	0.0148562	0.0208571	0.335633	0.0049223	5.38967	11.0663	0.0549904	0.546898	0.508975	0.263288	18.4867	5.37558
157	2018	1.08597	0.972571	0.0156406	0.0197641	0.347874	0.0037043	5.38094	11.1168	0.0729101	0.5629	0.491053	0.301414	18.5987	5.23212
157	2019	1.0267	0.932344	0.0108676	0.0234744	0.348283	0.0018307	5.37654	11.0584	0.10921	0.577	0.491696	0.262332	18.7206	5.31559
158	2010	1.14185	1.02486	0.0285218	0.0433101	0.350189		6.09591	9.8598	0.0330396	0.33	0.279511	0.357608	18.5429
158	2011	1.27089	1.05286	0.0252583	0.0388682	0.360818	-0.0002294	6.11	9.97998	0.0422076	0.3485	0.281285	0.347302	18.5609
158	2012	1.1208	0.952847	0.0191028	0.0376379	0.387236	-0.0060616	6.11817	10.047	0.0354393	0.3681	0.268134	0.353594	18.622
158	2013	1.26499	1.05186	0.019979	0.0354911	0.487853	0.13413	6.08841	9.96848	0.0445127	0.3827	0.28866	0.352746	18.7079
158	2014	1.27207	1.07636	0.0189165	0.0347103	0.442764	-0.166396	6.09667	10.1906	0.0444137	0.3956	0.312442	0.359346	18.8087	4.03689
158	2015	1.17047	1.03767	0.019625	0.033097	0.464542	-0.0033982	6.09808	10.263	0.0415155	0.412949	0.304521	0.312175	18.9249	4.81632
158	2016	1.19397	1.09968	0.0209364	0.0303939	0.477981	0.0039567	6.1026	10.3421	0.0345986	0.429748	0.304433	0.281281	19.0407	4.888
158	2017	1.26319	1.14771	0.0210209	0.0292422	0.492569	0.0014335	6.10765	10.412	0.039248	0.446717	0.299345	0.263258	19.1334	5.34579
158	2018	1.28535	1.15113	0.0276526	0.0288151	0.455634	-0.0017507	6.14474	10.4778	0.0474929	0.462301	0.280429	0.282023	19.2436	5.1746
158	2019	1.36215	1.23696	0.0182741	0.0277166	0.440438	-0.0019238	6.14716	10.547	0.0460262	0.4773	0.279239	0.280747	19.364	5.30024
159	2010	1.51231	1.35736	0.0309302	0.081396	0.289954		6.75028	9.62146	0.00787262	0.2975	0.238915	0.417209	18.0502
159	2011	1.60918	1.33312	0.0244507	0.067947	0.287425	-0.0303328	6.75895	9.78577	0.00958415	0.3154	0.24642	0.440822	18.0655
159	2012	1.37467	1.16867	0.0236501	0.0636954	0.308409	-0.0022084	6.76769	9.85372	0.00971295	0.3349	0.245154	0.400342	18.123
159	2013	1.44508	1.2016	0.0200373	0.050773	0.407271	0.221328	6.77614	9.69966	0.01015	0.3502	0.272646	0.378728	18.2058
159	2014	1.34417	1.13737	0.0175866	0.0470159	0.320398	-0.29754	6.78432	10.0587	0.0123381	0.3649	0.286133	0.369856	18.3053	3.18263
159	2015	1.11531	0.988768	0.015925	0.0445175	0.341288	-0.0002071	6.79406	10.1242	0.010309	0.382332	0.290049	0.322118	18.4167	4.59835
159	2016	0.995257	0.916654	0.0149394	0.0501962	0.346817	0.0016021	6.63528	10.2158	0.00821186	0.40004	0.277995	0.324654	18.5276	4.69984
159	2017	1.11673	1.01464	0.0194423	0.0455849	0.34905	0.0017002	6.82156	10.3128	0.00900845	0.41702	0.278243	0.270605	18.6173	5.19028
159	2018	1.10389	0.98862	0.0227125	0.0457921	0.345667	0.0029831	6.8327	10.3943	0.00987847	0.433006	0.305748	0.255434	18.7246	5.0079
159	2019	1.07084	0.972426	0.0133672	0.0316324	0.37206	0.002324	6.84172	10.5896	0.0118829	0.4483	0.31944	0.261255	18.8423	5.11382
160	2010	1.43927	1.2918	0.0293255	0.0618227	0.295347		6.12967	9.7372	0.0220134	0.3436	0.196248	0.39912	18.2641
160	2011	1.56548	1.29691	0.0290999	0.0539882	0.284502	-0.0560986	6.13863	9.93319	0.0337948	0.3625	0.198968	0.41552	18.2747
160	2012	1.44229	1.22616	0.0221782	0.0518135	0.354775	0.0237437	5.98297	10.0145	0.0313063	0.3819	0.200137	0.40101	18.3248
160	2013	1.39827	1.16268	0.0194318	0.0473702	0.427987	0.272911	6.29401	9.81935	0.0267234	0.3967	0.222809	0.399382	18.3989
160	2014	1.41367	1.19618	0.0197615	0.0437685	0.319212	-0.345269	6.15886	10.2216	0.0264244	0.4108	0.22971	0.414673	18.4894	3.97086
160	2015	1.31671	1.16731	0.0197336	0.0373911	0.278001	-0.0266731	6.13479	10.3142	0.0213239	0.427735	0.242874	0.380362	18.5971	4.92609
160	2016	1.37647	1.26776	0.0218733	0.0364692	0.354285	0.0303888	6.14136	10.3651	0.0171395	0.444223	0.233791	0.314677	18.6945	4.95986
160	2017	1.36994	1.2447	0.0237888	0.033885	0.349901	0.0043397	6.18506	10.4349	0.0152537	0.460757	0.225203	0.272413	18.7769	5.3719
160	2018	1.38832	1.24335	0.0282976	0.032494	0.337371	0.0021833	6.18506	10.5171	0.0196207	0.475495	0.211593	0.301871	18.877	5.26425
160	2019	1.2301	1.11705	0.0192113	0.0281628	0.321389	0.0006405	6.15529	10.6606	0.0182476	0.4898	0.19973	0.319938	18.988	5.37031
161	2010	1.45602	1.30684	0.0227095	0.0789708	0.307453		6.92406	9.46839	0.0211661	0.2973	0.19778	0.326025	17.8978
161	2011	1.49295	1.23682	0.0176519	0.0678513	0.295248	-0.0607934	6.93701	9.66358	0.02093	0.315	0.198995	0.338259	17.9195
161	2012	1.40244	1.19229	0.0128056	0.0619158	0.303484	-0.0074183	6.93895	9.78324	0.0224882	0.3344	0.185839	0.299185	17.9847
161	2013	1.5009	1.24801	0.0107824	0.0523272	0.423644	0.214909	6.8494	9.66979	0.0268147	0.3478	0.214697	0.286522	18.0776
161	2014	1.402	1.18631	0.0127257	0.0471868	0.30603	-0.286046	6.93603	10.028	0.0259931	0.3619	0.237766	0.303176	18.1855	3.73313
161	2015	1.29676	1.14963	0.0132904	0.0443969	0.332192	0.0013865	6.94107	10.0744	0.0233032	0.378486	0.231516	0.25479	18.3074	4.77373
161	2016	1.22238	1.12584	0.0145564	0.0408784	0.340539	0.0009177	6.95263	10.1535	0.0258991	0.395093	0.218411	0.242847	18.4265	4.72867
161	2017	1.19959	1.08992	0.0175694	0.0371582	0.348658	-0.0026761	6.95821	10.2392	0.0250626	0.412304	0.21784	0.229761	18.5232	5.20817
161	2018	1.13614	1.01751	0.0228081	0.0341894	0.341151	-0.0082055	6.95821	10.3358	0.0348394	0.428196	0.209068	0.273543	18.6372	5.02903
161	2019	1.13739	1.03286	0.0127969	0.0305013	0.361918	-0.0058963	6.95821	10.5157	0.0321867	0.4436	0.21474	0.308792	18.761	5.16253
162	2010	1.27241	1.14203	0.0340285	0.0631102	0.303343		6.36848	9.55513	0.0149067	0.2975	0.211492	0.377607	17.721
162	2011	1.37679	1.14059	0.0246284	0.0540661	0.314623	-0.0431305	6.28728	9.76399	0.0142405	0.3154	0.221543	0.374522	17.7488
162	2012	1.2123	1.03064	0.0173146	0.0476868	0.293073	-0.0206487	6.38651	9.88288	0.0125003	0.3344	0.219013	0.335087	17.8204
162	2013	1.31006	1.08933	0.0158487	0.046238	0.38061	0.217553	6.3845	9.75325	0.0162321	0.3489	0.233759	0.327819	17.92
162	2014	1.26237	1.06816	0.0147725	0.0432213	0.280496	-0.295877	6.46786	10.1048	0.0181589	0.3636	0.246339	0.350011	18.0343	3.60468
162	2015	1.20547	1.0687	0.0158493	0.040875	0.287757	-0.0331043	6.46823	10.2036	0.0176778	0.380795	0.250125	0.311257	18.166	4.78882
162	2016	1.18784	1.09403	0.0168637	0.038316	0.302406	0.0398478	6.48848	10.2508	0.0156832	0.398028	0.254543	0.290018	18.2943	4.80096
162	2017	1.17497	1.06755	0.0201999	0.0358256	0.333427	0.0032592	6.41711	10.345	0.0100309	0.415165	0.241402	0.251723	18.3972	5.28213
162	2018	1.16631	1.04453	0.0203202	0.0361211	0.310824	0.0036743	6.46026	10.4273	0.0137839	0.441	0.254073	0.241832	18.5172	5.1137
162	2019	1.18102	1.07248	0.0133966	0.0287498	0.299435	0.0031273	6.4613	10.5699	0.0179334	0.4463	0.26274	0.235767	18.6465	5.22749
163	2010	0.805903	0.880461	0.0329327	0.0174993	0.521384		6.89202	10.9846	0.219622	0.553163	0.668649	0.341423	19.7158
163	2011	0.66728	0.734408	0.0430443	0.0142705	0.533408	0.0463238	6.88706	11.1319	0.217762	0.545499	0.880032	0.390696	19.7279
163	2012	0.80413	0.775688	0.0323324	0.0120442	0.523773	0.0170228	6.878	11.2833	0.160527	0.548429	0.935667	0.388363	19.774
163	2013	0.700772	0.774074	0.0323754	0.0107278	0.432764	-0.225061	6.87484	11.6093	0.148893	0.54364	0.871438	0.352226	19.8433
163	2014	0.728073	0.783278	0.0809401	0.0097352	0.540619	0.2	6.86945	11.4927	0.161217	0.540975	0.936956	0.338317	19.9262	4.33192
163	2015	0.830711	0.924685	0.0383308	0.0089924	0.591553	0.0188947	6.8738	11.5534	0.160282	0.552156	0.930932	0.381926	20.0161	5.05841
163	2016	0.912751	0.929409	0.045114	0.0082747	0.604966	0.0200305	6.87827	11.6215	0.132556	0.555619	0.867131	0.376052	20.0755	5.07336
163	2017	0.939048	0.957571	0.0548119	0.0073915	0.589402	0.0073604	6.89259	11.7325	0.144041	0.800402	0.811749	0.311032	20.1463	5.51473
163	2018	0.833049	0.917704	0.0556804	0.0068879	0.582791	0.0200925	6.92178	11.814	0.14427	0.802897	0.792261	0.306158	20.2264	5.44464
163	2019	0.804222	0.903986	0.0405608	0.0065269	0.596831	0.0143057	6.95126	11.8882	0.150377	0.737	0.698842	0.310711	20.3199	5.53423
164	2010	0.89972	0.982958	0.0175953	0.0363705	0.406983		6.33775	10.2551	0.147942	0.530054	0.332715	0.311437	17.6187
164	2011	0.7948	0.874757	0.0239599	0.026675	0.356699	0.0017718	6.34064	10.5473	0.154172	0.589405	0.41837	0.392088	17.6446
164	2012	0.984536	0.949714	0.0240707	0.024689	0.369491	0.0023178	6.34333	10.662	0.125603	0.600819	0.468891	0.369439	17.7148
164	2013	0.817192	0.902673	0.0224604	0.023467	0.403847	0.0695974	6.34819	10.6826	0.154777	0.603967	0.519663	0.34903	17.8215
164	2014	0.918642	0.988297	0.028838	0.0220752	0.395775	-0.0706515	6.35504	10.8157	0.143912	0.608811	0.534744	0.305666	17.945	4.10561
164	2015	0.84048	0.935559	0.0267707	0.0223793	0.436417	0.0026472	6.36598	10.8208	0.153791	0.613019	0.445522	0.30175	18.0818	4.94021
164	2016	1.00254	1.02084	0.0265478	0.0208426	0.455345	0.0033187	6.37494	10.8787	0.12354	0.618982	0.473959	0.296008	18.1887	4.99344
164	2017	1.03875	1.05924	0.0253884	0.0184528	0.446439	0.0015142	6.37865	11.0022	0.154736	0.628901	0.49534	0.287359	18.2971	5.42099
164	2018	0.98254	1.08239	0.0273586	0.0173014	0.457965	0.0020597	6.3897	11.0705	0.157659	0.632898	0.474726	0.304177	18.4135	5.30661
164	2019	0.97673	1.09789	0.0191677	0.0157436	0.46012	0.0001447	6.3897	11.1776	0.158074	0.64	0.450503	0.310237	18.5421	5.39828
165	2010	0.765841	0.836693	0.020562	0.0506257	0.407851		5.00502	9.96491	0.0220871	0.335648	0.304402	0.270048	17.4603
165	2011	0.754208	0.830082	0.0340279	0.0425257	0.415612	-0.0348314	4.98843	10.1436	0.0216982	0.353166	0.360419	0.304452	17.4824
165	2012	0.897481	0.865738	0.0243078	0.0409133	0.43176	0.0026394	4.98785	10.2566	0.0292172	0.359577	0.370301	0.298973	17.5596
165	2013	0.733503	0.810229	0.0308717	0.0371094	0.449457	0.032655	4.98526	10.3463	0.0290037	0.505	0.317734	0.375629	17.676
165	2014	0.81269	0.87431	0.0289121	0.0333938	0.444345	-0.0288434	4.9867	10.4802	0.028935	0.515	0.332214	0.360712	17.8088	4.20484
165	2015	0.807365	0.898698	0.0292784	0.0323962	0.492551	0.0030408	4.95979	10.5566	0.0316044	0.529	0.30354	0.353321	17.9538	4.95442
165	2016	0.930204	0.94718	0.0296307	0.0309772	0.506674	0.0038365	4.9669	10.6474	0.15969	0.541	0.31087	0.296097	18.0818	4.99677
165	2017	0.972755	0.991943	0.0342012	0.0284858	0.492397	0.0037986	4.98787	10.7765	0.164824	0.551	0.315395	9.08007	18.2009	5.42405
165	2018	0.887169	0.977324	0.0406028	0.0275669	0.516253	0.0008798	4.98498	10.844	0.0261833	0.559102	0.302925	0.192395	18.3273	5.32687
165	2019	0.852132	0.957839	0.0235395	0.0242961	0.582798	-0.0027962	4.98498	10.988	0.0307421	0.565	0.294778	0.192928	18.4653	5.40512
166	2010	0.772292	0.843741	0.0221015	0.0686895	0.48524		6.14938	9.59608	0.0623579	0.448524	0.169169	0.37029	17.7867
166	2011	0.852741	0.938528	0.0293255	0.0568492	0.461376	0.0020946	6.14907	9.814	0.0607159	0.444548	0.22482	0.436048	17.8186
166	2012	1.34324	1.29573	0.0258985	0.0489122	0.469208	0.0027111	6.15553	9.94808	0.0606619	0.464522	0.357251	0.423009	17.9099
166	2013	0.827758	0.914344	0.0232106	0.043448	0.552107	0.134734	6.1519	9.91324	0.0633971	0.478986	0.281143	0.392634	18.0385
166	2014	0.946584	1.01836	0.0257054	0.0403819	0.488994	-0.15072	6.14827	10.1571	0.0684983	0.494899	0.319109	0.37004	18.1819	4.28648
166	2015	1.04837	1.16697	0.0311583	0.0386042	0.521531	-0.0067111	6.12455	10.2355	0.0472962	0.5124	0.401762	0.353858	18.3359	5.0288
166	2016	0.98866	1.0067	0.03131	0.0338862	0.540312	-0.0013908	6.11557	10.3191	0.0432996	0.531	0.300097	0.31565	18.4704	5.00735
166	2017	0.994794	1.01442	0.0333265	0.0310887	0.537883	-4.28e-06	6.11402	10.4263	0.0499703	0.5471	0.301553	0.303306	18.5957	5.45037
166	2018	0.953918	1.05086	0.0347152	0.0339399	0.543081	-0.0192632	6.11098	10.5253	0.0578244	0.558102	0.310056	0.294816	18.7274	5.35271
166	2019	0.854429	0.960422	0.0260393	0.0241685	0.580028	-0.0019914	6.10629	10.7166	0.0465171	0.564137	0.284781	0.312733	18.8701	5.44224
167	2010	0.85777	0.937126	0.0264806	0.0223612	0.360679		5.24543	10.5501	0.0773364	0.305665	0.359781	0.287585	18.2283
167	2011	0.813143	0.894946	0.0329882	0.0150886	0.302918	0.0028348	5.24228	10.8719	0.0690785	0.306193	0.472691	0.357431	18.2624
167	2012	0.824838	0.795664	0.0281258	0.0304517	0.301193	0.0034955	5.24278	11.0271	0.0550891	0.306556	0.518351	0.338945	18.3544
167	2013	0.770241	0.85081	0.022345	0.0130231	0.305568	-0.0195958	5.24428	11.1627	0.0516623	0.5475	0.566101	0.310358	18.4846
167	2014	0.713282	0.767366	0.0179727	0.0123555	0.315589	0.0247304	5.24604	11.2433	0.0528835	0.5596	0.613159	0.268452	18.6295	4.33834
167	2015	0.7063	0.7862	0.0140764	0.0130915	0.32187	0.0020309	5.26571	11.3189	0.0567835	0.5715	0.63085	0.229775	18.7851	5.02052
167	2016	0.852117	0.867668	0.0142278	0.0117198	0.348101	0.0030945	5.22858	11.4073	0.047861	0.5846	0.564015	0.201846	18.9232	4.99583
167	2017	0.852632	0.869451	0.029748	0.0110682	0.362451	0.0018108	5.22098	11.4446	0.0476601	0.5986	0.490269	0.213007	19.0501	5.46173
167	2018	0.857882	0.94506	0.0287797	0.0103307	0.385243	0.0013958	5.21843	11.4955	0.0496039	0.576639	0.471107	0.2726	19.1832	5.37405
167	2019	0.772557	0.868393	0.0196977	0.0095591	0.394909	0.0003136	5.21588	11.5883	0.0494379	0.5565	0.40334	0.262327	19.3272	5.4568
169	2010	0.964895	1.05416	0.0146871	0.024286	0.341655		6.48246	10.5438	0.0342554	0.579314	0.371354	0.346743	17.164
169	2011	0.843284	0.928119	0.0193843	0.0193526	0.313122	0.0077129	6.4903	10.7527	0.0449148	0.603806	0.464349	0.375903	17.1757
169	2012	0.945189	0.911758	0.0199509	0.0178447	0.323634	0.0034416	6.49315	10.8817	0.0477865	0.620588	0.519783	0.400859	17.2397
169	2013	0.854867	0.944289	0.0223784	0.0158494	0.338942	0.0422548	6.4938	10.9571	0.0483313	0.628193	0.54226	0.309133	17.3393
169	2014	0.941928	1.01335	0.0196766	0.0153399	0.335628	-0.0389189	6.49789	11.0799	0.0464276	0.635814	0.56525	0.250812	17.4564	4.04147
169	2015	0.986048	1.09759	0.0194398	0.0149587	0.358826	0.0003795	6.49902	11.1407	0.0464048	0.643039	0.555806	0.259268	17.5873	4.95103
169	2016	1.02378	1.04246	0.0189623	0.0136998	0.375498	0.004514	6.49978	11.225	0.0404488	0.649041	0.528069	0.263905	17.7008	5.03888
169	2017	0.88331	0.900734	0.0207526	0.0121125	0.371261	0.0042137	6.50791	11.3479	0.0415309	0.6541	0.501246	0.278802	17.8089	5.44949
169	2018	0.991219	1.09195	0.0239479	0.0120332	0.376098	0.0081614	6.51722	11.4438	0.0428446	0.659089	0.476124	0.268389	17.9253	5.35592
169	2019	0.990304	1.11315	0.0196936	0.0118447	0.369585	-0.008103	6.50791	11.5776	0.0410419	0.663018	0.480592	0.295069	18.0542	5.44592
170	2010	0.751476	0.820999	0.024086	0.0334215	0.329788		5.49075	10.1468	0.0359669	0.454941	0.245824	0.304086	17.4932
170	2011	0.837864	0.922154	0.035542	0.0264166	0.3022	0.0051481	5.49234	10.3971	0.0367398	0.481771	0.314265	0.367352	17.5287
170	2012	0.862229	0.831733	0.0303808	0.0263531	0.305131	0.001996	5.49532	10.5361	0.0372796	0.500139	0.359071	0.335175	17.6239
170	2013	0.785199	0.867333	0.0264037	0.0236153	0.3282	0.0423302	5.49367	10.5955	0.0400284	0.5119	0.37685	0.303309	17.7548
170	2014	0.833462	0.896658	0.0218883	0.0226623	0.331312	-0.0421808	5.49001	10.7228	0.0453311	0.5276	0.390164	0.328674	17.8996	4.29633
170	2015	0.798162	0.888453	0.0201562	0.0223154	0.376392	0.0015431	5.48728	10.779	0.0526988	0.5421	0.356034	0.313746	18.0546	5.00542
170	2016	0.760439	0.774317	0.0198814	0.0211328	0.391513	0.00213	5.48501	10.868	0.0463497	0.5601	0.371734	0.300864	18.192	5.01945
170	2017	0.799288	0.815054	0.0276889	0.0194187	0.403907	0.0008699	5.4783	10.9571	0.0545041	0.5791	0.378476	0.282864	18.3185	5.4492
170	2018	0.790788	0.871148	0.0338597	0.0196164	0.412222	-0.0007963	5.46815	11.0626	0.0589215	0.592094	0.392707	0.298281	18.4514	5.36856
170	2019	0.748872	0.841769	0.0247067	0.0224366	0.447362	-0.0005877	5.46132	11.1592	0.0473328	0.601	0.376192	0.278171	18.595	5.45756
171	2010	1.63467	1.7859	0.0166667	0.0552038	0.437175		6.38808	9.71896	0.0311178	0.46	0.387141	0.26345	17.7049
171	2011	0.981459	1.08019	0.0224893	0.0468607	0.434048	0.0010594	6.38791	9.89747	0.0341844	0.4799	0.298824	0.340442	17.7404
171	2012	1.49355	1.44073	0.0220144	0.0434326	0.48126	0.0870463	6.38432	9.94913	0.0445888	0.4963	0.484287	0.340719	17.8355
171	2013	0.973073	1.07486	0.0216732	0.0393888	0.486237	-0.0017522	6.38299	10.0651	0.0512404	0.5103	0.390742	0.291746	17.9675
171	2014	1.02949	1.10755	0.0196327	0.0362112	0.469334	-0.0849936	6.38185	10.2361	0.0542275	0.5225	0.423873	0.316719	18.1138	4.23179
171	2015	1.00975	1.12398	0.0209943	0.0348531	0.506343	0.0025619	6.3809	10.3064	0.0507253	0.536	0.4228	0.263295	18.2717	5.03318
171	2016	0.977949	0.995796	0.0249643	0.0336902	0.522139	0.0043783	6.37881	10.3808	0.0472942	0.5492	0.363901	0.269128	18.4087	5.0612
171	2017	1.00415	1.02396	0.0335362	0.0308036	0.525861	0.0026817	6.37183	10.478	0.042725	0.4537	0.366467	0.311626	18.5361	5.43605
171	2018	0.929924	1.02442	0.0305146	0.0276345	0.528486	0.0026933	6.38518	10.5687	0.0477678	0.575691	0.340348	0.353635	18.6697	5.3754
171	2019	0.922191	1.03659	0.0198672	0.0230934	0.50267	0.0004328	6.36219	10.753	0.0435784	0.583	0.331499	0.377221	18.814	5.46328
172	2010	1.19217	1.30247	0.0138533	0.0620434	0.411008		6.04755	9.50458	0.0207281	0.249627	0.212912	0.229605	17.9901
172	2011	1.16925	1.28688	0.0205387	0.0481289	0.411544	-0.0394504	5.97036	9.73554	0.021206	0.236876	0.228829	0.372215	18.0068
172	2012	1.16645	1.12519	0.0227273	0.0431728	0.418117	0.0040756	5.97328	9.86371	0.0227015	0.229798	0.231366	0.369994	18.0774
172	2013	1.13307	1.25159	0.0235059	0.0378973	0.512679	0.172489	5.9762	9.7851	0.024921	0.22452	0.262092	0.330458	18.1846
172	2014	1.28171	1.37889	0.00978889	0.0396806	0.452517	-0.188797	5.97051	10.0488	0.0257626	0.217166	0.278061	1041.4	18.3087	4.2145
172	2015	1.24772	1.38887	2.659e-06	0.0377224	0.469371	-0.0028595	6.05345	10.1371	0.0254693	0.2211	0.279655	0.275549	18.447	4.89806
172	2016	1.18257	1.20415	2.426e-05	0.0367814	0.476948	0.0023905	6.05757	10.2173	0.0271579	0.288499	0.264118	0.368787	18.563	4.96784
172	2017	1.25658	1.28136	0.0551669	0.0326279	0.47884	0.0023633	6.05488	10.3223	0.0283284	0.240473	0.293368	0.558206	18.6751	5.3808
172	2018	1.15293	1.27009	0.0756974	0.0321978	0.504877	0.002274	6.05354	10.3774	0.030603	0.4722	0.288526	0.574734	18.7952	5.28709
172	2019	1.0668	1.19914	0.0478579	0.0318683	0.491615	-0.0004993	6.04814	10.5101	0.0305521	0.4802	0.264131	0.636265	18.9274	5.4124
173	2010	0.883621	0.965369	0.0158526	0.0659197	0.333718		5.6866	9.9584	0.0244621	0.435729	0.246073	0.26521	17.4178
173	2011	0.735944	0.809981	0.0199663	0.049079	0.312957	0.0010621	5.69451	10.1829	0.029175	0.44769	0.279846	0.353206	17.4605
173	2012	0.9655	0.931351	0.0176779	0.0496721	0.308432	0.0025153	5.6875	10.335	0.0246228	0.464485	0.319214	0.360541	17.5627
173	2013	0.928247	1.02534	0.0170329	0.0403619	0.369869	0.178907	5.69842	10.2742	0.0238699	0.723125	0.371253	0.306081	17.7009
173	2014	0.926718	0.996985	0.0184069	0.0381903	0.312604	-0.210233	5.72398	10.5654	0.0297485	0.732274	0.397336	0.320332	17.8497	4.05785
173	2015	1.04367	1.16173	0.0176635	0.0365703	0.325894	0.0044053	5.72378	10.627	0.0292598	0.725009	0.419411	0.28826	18.007	4.93426
173	2016	1.041	1.06	0.0192069	0.034689	0.33283	0.0073	5.72442	10.6926	0.025711	0.722356	0.385476	0.271908	18.1412	4.93757
173	2017	0.981437	1.0008	0.0249567	0.0319874	0.334584	0.0037691	5.74214	10.7973	0.0276783	0.712805	0.387881	0.259239	18.2684	5.3636
173	2018	0.886374	0.976447	0.0300383	0.0291892	0.339863	0.0052077	5.74542	10.8903	0.026872	0.53698	0.367722	0.303415	18.4015	5.2552
173	2019	0.880081	0.989256	0.0239907	0.0272508	0.326088	0.0026187	5.74542	11.0453	0.0393502	0.544	0.337603	0.422744	18.5453	5.34849
174	2010	1.09135	1.19232	0.0283316	0.0390878	0.420314		5.58565	9.81907	0.13468	0.343987	0.174096	0.377754	16.9464
174	2011	0.926984	1.02024	0.0474517	0.0283789	0.381003	-0.0088354	5.59275	10.0822	0.118711	0.369631	0.235969	0.417692	16.9969
174	2012	1.02526	0.988996	0.030448	0.0270948	0.320937	0.0036492	5.58499	10.2096	0.0877303	0.39596	0.268763	0.422358	17.1088
174	2013	0.850611	0.939587	0.032693	0.0250778	0.470187	0.157356	5.58693	10.1526	0.118551	0.45	0.296581	0.369397	17.2552
174	2014	0.966426	1.0397	0.0261823	0.0218398	0.415228	-0.182405	5.58771	10.409	0.121498	0.465244	0.353705	0.37216	17.4139	4.21863
174	2015	0.776049	0.863839	0.020681	0.0208721	0.43812	0.0024668	5.57457	10.4885	0.111497	0.478821	0.283075	0.29378	17.5803	5.10194
174	2016	9.31453	9.48452	0.0244836	0.0199336	0.456234	0.0040658	5.56651	10.5662	0.109164	0.492461	3.04657	0.229465	17.7223	5.11618
174	2017	8.6136	8.78351	0.0317	0.0178665	0.460666	0.0025044	5.56253	10.6572	0.0941321	0.508211	2.80643	0.176565	17.8554	5.47246
174	2018	8.63328	9.51059	0.0360487	0.017425	0.477731	0.0053272	5.55854	10.7294	0.06455	0.521225	2.78307	0.198737	17.9937	5.39975
174	2019	7.499	8.42925	0.0244333	0.0155499	0.499917	0.00217	5.56083	10.8663	0.0530013	0.529	2.44164	0.326718	18.1421	5.50236
175	2010	0.835221	0.896499	0.0395507	0.0188034	0.430401		6.31318	11.1041	0.0905534	0.676893	0.779213	0.32697	19.4655
175	2011	0.831266	0.904403	0.0375546	0.0130977	0.423673	0.0314372	6.31532	11.2839	0.0861125	0.684897	0.817409	0.301517	19.4819
175	2012	0.994119	0.952736	0.0321207	0.0118752	0.425892	0.0074468	6.32325	11.4065	0.0856427	0.693812	0.785518	0.306695	19.5311
175	2013	0.96958	0.980506	0.0323873	0.0115194	0.392484	-0.0737037	6.32794	11.5889	0.085687	0.70604	0.764626	0.335464	19.5959
175	2014	0.931842	0.946103	0.0317004	0.0103182	0.440184	0.0875928	6.33607	11.5869	0.606421	0.723354	0.788649	0.304631	19.679	4.22625
175	2015	0.942604	0.963747	0.0329927	0.0109907	0.472991	0.0142705	6.34916	11.6565	0.0947456	0.743804	0.77724	0.278658	19.7796	4.96926
175	2016	0.906625	0.924362	0.0368161	0.0102987	0.482154	0.022121	6.36692	11.729	0.0804172	0.759915	0.714108	0.246337	19.872	4.9577
175	2017	0.907728	0.92319	0.0398242	0.0082829	0.493737	0.0312553	6.38706	11.7845	0.0918654	0.775918	0.676765	0.224479	19.9591	5.44231
175	2018	0.924974	0.942905	0.0423261	0.0082984	0.484028	0.0316914	6.41099	11.8271	0.116452	0.791188	0.676287	0.225288	20.0572	5.3311
175	2019	0.91542	0.936872	0.0284365	0.010353	0.511059	0.0287673	6.43164	11.8485	0.172727	0.7956	0.666369	0.218246	20.166	5.4256
176	2010	0.878066	0.942488	0.022937	0.0306551	0.328016		5.84135	10.4224	0.0780293	0.554795	0.497133	0.277037	18.1317
176	2011	0.818991	0.891048	0.021974	0.0257629	0.31913	0.0189594	5.84726	10.6074	0.0772428	0.574804	0.569151	0.237044	18.1414
176	2012	0.996117	0.95465	0.0180905	0.0247541	0.325707	0.0063541	5.85782	10.7196	0.0770538	0.591	0.58811	0.233626	18.191
176	2013	0.825935	0.835243	0.0192411	0.0216986	0.340668	0.026567	5.86685	10.7942	0.0816786	0.601195	0.572243	0.234795	18.2935
176	2014	0.840239	0.853098	0.0172659	0.0203539	0.346654	-0.0132419	5.85864	10.9104	0.0795863	0.609988	0.573177	0.240109	18.4166	4.16309
176	2015	0.732427	0.748856	0.0102605	0.0218534	0.355296	0.0082834	5.87888	10.9795	0.0664026	0.620997	0.829559	0.132905	18.5315	4.95308
176	2016	0.792295	0.807795	0.0098142	0.0200924	0.373389	0.0069149	5.87858	11.0362	0.0469632	0.640888	0.771939	0.122246	18.662	4.95161
176	2017	0.737709	0.750275	0.020226	0.0207699	0.409326	0.0026097	5.88133	11.0501	0.0584693	0.65667	0.501235	0.182026	18.7759	5.40189
176	2018	0.815733	0.831546	0.0261036	0.0198959	0.404056	0.0005709	5.88133	11.0889	0.0690943	0.671483	0.414928	0.227388	18.9001	5.28511
176	2019	0.73832	0.755623	0.0164168	0.0150666	0.391573	0.0008238	5.87885	11.2201	0.0673782	0.6791	0.383976	0.223284	19.0334	5.36836
177	2010	0.868962	0.932716	0.0242718	0.0362414	0.268968		6.37794	10.3835	0.163503	0.50109	0.443591	0.246095	17.8797
177	2011	0.867844	0.944199	0.0217963	0.0270428	0.255531	-0.00275	6.36252	10.6153	0.142374	0.520781	0.483881	0.248106	17.8878
177	2012	0.78345	0.750837	0.0142722	0.0231598	0.258884	0.0051818	6.36733	10.7418	0.102041	0.540201	0.534552	0.217032	17.9505
177	2013	0.846928	0.856473	0.0141996	0.0215514	0.274976	0.0438589	6.36453	10.815	0.113345	0.551007	0.533693	0.218613	18.0578
177	2014	0.766671	0.778404	0.0107294	0.0199929	0.276567	-0.0334315	6.36384	10.9325	0.0926897	0.565451	0.78278	0.151593	18.1881	4.16232
177	2015	0.774198	0.791564	0.0115284	0.0179273	0.29666	0.0043006	6.36281	11.0092	0.0804407	0.582781	0.756517	0.13696	18.3351	4.91339
177	2016	0.713436	0.727393	0.0123337	0.0162948	0.304514	0.0044099	6.36143	11.0966	0.0767014	0.602509	0.684113	0.126287	18.4668	4.92212
177	2017	0.788078	0.801502	0.0209768	0.0161262	0.316642	0.0050305	6.35837	11.1631	0.0938193	0.620004	0.450324	0.208027	18.5902	5.38749
177	2018	0.781023	0.796163	0.0269722	0.0149614	0.305687	0.0047246	6.35837	11.2333	0.105406	0.62897	0.410648	0.251798	18.7232	5.26704
177	2019	0.793172	0.81176	0.0185318	0.0158122	0.339349	0.0052506	6.35837	11.2718	0.106003	0.638	0.364876	0.252317	18.8645	5.35791
178	2010	0.885072	0.950008	0.0205561	0.0568175	0.301983		6.2156	9.92422	0.037562	0.444995	0.362538	0.228093	17.7999
178	2011	0.843493	0.917705	0.022487	0.0477427	0.289227	0.0281369	6.25201	10.0954	0.0468315	0.4699	0.400339	0.20738	17.8385
178	2012	0.979771	0.938985	0.0159398	0.0430607	0.295282	0.0034491	6.25715	10.2131	0.0652617	0.47896	0.445317	0.177699	17.9084
178	2013	0.916446	0.926774	0.0153944	0.038397	0.337465	0.0862452	6.24124	10.2256	0.0518052	0.481007	0.431536	0.162468	18.0587
178	2014	0.907289	0.921174	0.016025	0.0359287	0.317811	-0.0801427	6.24492	10.4023	0.0754409	0.485199	0.42006	0.176103	18.2244	4.14978
178	2015	0.929082	0.949922	0.0149762	0.0305084	0.352218	0.0059724	6.24682	10.4784	0.0760194	0.492007	0.395711	0.169799	18.4008	5.05612
178	2016	0.978907	0.998058	0.0149021	0.0281853	0.359997	-0.0012129	6.26289	10.5718	0.0671263	0.510699	0.379426	0.145356	18.5535	4.96662
178	2017	1.03898	1.05668	0.0234265	0.0284236	0.385088	-0.0091119	6.2644	10.6046	0.113942	0.5246	0.306186	0.175952	18.6961	5.37075
178	2018	1.03362	1.05365	0.0273575	0.0269344	0.393477	-0.0029406	6.25941	10.6493	0.0985631	0.536102	0.303583	0.211818	18.8459	5.23922
178	2019	0.998371	1.02177	0.0169897	0.0270872	0.441799	0.0066383	6.25816	10.7446	0.109195	0.5493	0.283662	0.207369	19.0017	5.34381
179	2010	1.07657	1.15556	0.032033	0.088823	0.341273		5.92428	9.25608	0.0276573	0.328393	0.195099	0.264193	17.8541
179	2011	1.0188	1.10844	0.030266	0.0733003	0.322	0.0199777	5.94554	9.45697	0.0280221	0.341302	0.209984	0.248474	17.8504
179	2012	1.24808	1.19612	0.0262766	0.0629125	0.328978	0.0069211	5.95005	9.5754	0.0290168	0.360628	0.216397	0.237607	17.8955
179	2013	1.05451	1.06639	0.0250917	0.0602634	0.384253	0.116464	5.95529	9.54581	0.0323893	0.380396	0.222124	0.230374	17.983
179	2014	1.0086	1.02403	0.0221992	0.0541372	0.465146	-0.120632	5.96631	9.76984	0.0409696	0.399174	0.230203	0.223371	18.0943	4.22902
179	2015	1.05617	1.07986	0.0148338	0.0504622	0.474492	0.004215	5.97572	9.86037	0.051407	0.419502	0.302643	0.140386	18.225	4.87627
179	2016	0.960928	0.979727	0.0149377	0.0465797	0.481571	0.0069822	5.98279	9.95166	0.0566266	0.43991	0.294243	0.129979	18.3436	4.83603
179	2017	0.994165	1.0111	0.0257953	0.0429227	0.505077	0.0077532	5.9852	10.0055	0.0703472	0.458904	0.190983	0.187446	18.4549	5.31879
179	2018	1.0033	1.02275	0.0303239	0.0384142	0.494054	0.0033349	5.984	10.0932	0.0847872	0.474893	0.171914	0.225056	18.5771	5.12698
179	2019	1.05266	1.07733	0.0180925	0.0347607	0.511115	-0.0051902	5.984	10.2867	0.120395	0.4878	0.176965	0.213393	18.7088	5.26781
180	2010	1.01511	1.08959	0.0229287	0.0472275	0.321478		5.91901	10.2439	0.0159848	0.460108	0.313899	0.284393	18.1113
180	2011	0.959723	1.04416	0.0206438	0.0373258	0.315098	0.0016538	5.89521	10.4525	0.0133086	0.478096	0.35774	0.253565	18.1247
180	2012	1.09298	1.04748	0.0160256	0.041547	0.301152	0.0034395	5.93632	10.5958	0.0166605	0.493002	0.385316	0.242153	18.1784
180	2013	0.993446	1.00464	0.0136793	0.040895	0.0318647	0.0171116	5.93981	10.6803	0.0163825	0.508185	0.378585	0.243491	18.2807
180	2014	0.945163	0.959627	0.0128963	0.0375749	0.336917	-0.0040998	5.93484	10.7761	0.0183892	0.522922	0.385045	0.228273	18.4013	4.04847
180	2015	0.847239	0.866243	0.00530091	0.0261298	0.351974	0.006238	5.93882	10.848	0.0244662	0.540077	0.805679	0.097365	18.5404	4.95477
180	2016	0.790271	0.805732	0.0049584	0.0239052	0.368257	0.007614	5.94264	10.912	0.0318421	0.556195	0.767365	0.107664	18.6549	4.89493
180	2017	0.804902	0.818612	0.0144534	0.0231754	0.404013	0.0091082	5.94793	10.9089	0.049214	0.572061	0.31108	0.224108	18.7691	5.36217
180	2018	0.798123	0.813594	0.0211654	0.0196657	0.39275	0.0100669	5.94617	10.9881	0.0599269	0.579997	0.270591	0.275574	18.8933	5.2193
180	2019	0.812066	0.831096	0.0144377	0.0214653	0.433388	0.0031771	5.93349	11.0876	0.0872661	0.592	0.282068	0.252887	19.0266	5.30808
181	2010	1.04501	1.12168	0.0167095	0.0368739	0.283389		5.83772	10.1868	0.0117055	0.388706	0.394924	0.212368	17.7862
181	2011	0.939129	1.02176	0.0131004	0.0316367	0.28269	0.0185002	5.79052	10.3623	0.0127499	0.401005	0.421428	0.185004	17.8112
181	2012	1.09887	1.05313	0.0116181	0.0287466	0.286998	0.0039457	5.80448	10.4766	0.0186414	0.429497	0.418598	0.191699	17.897
181	2013	0.914652	0.924959	0.0110177	0.0263584	0.318786	0.053316	5.81752	10.5271	0.0153185	0.44384	0.386067	0.189831	18.0257
181	2014	0.836746	0.849551	0.0114887	0.0232683	0.31206	-0.0433419	5.7729	10.6739	0.0185678	0.458908	0.371902	0.203683	18.169	4.05387
181	2015	0.830622	0.849254	0.0179287	0.0244232	0.334587	0.0033594	5.77456	10.7452	0.0179298	0.475932	0.348503	0.19106	18.3117	4.86445
181	2016	0.862777	0.879656	0.0240489	0.0222211	0.343158	0.0011603	5.81517	10.8306	0.0164102	0.4955	0.339447	0.184693	18.4557	4.92315
181	2017	0.846794	0.861218	0.0223804	0.0207939	0.363295	7.02e-05	5.8126	10.8788	0.0246232	0.516305	0.333274	0.16354	18.5852	5.39379
181	2018	0.800683	0.816205	0.0251641	0.0186527	0.357713	-0.0014751	5.80931	10.971	0.0298039	0.531491	0.318155	0.168066	18.7231	5.26667
181	2019	0.776518	0.794715	0.0143043	0.0182092	0.387296	-0.0063674	5.80766	11.0428	0.0363896	0.545	0.301583	0.172526	18.8684	5.40087
182	2010	0.850326	0.912712	0.0202656	0.0787699	0.311655		5.14996	9.69511	0.00781248	0.361884	0.259757	0.291405	16.2903
182	2011	0.830826	0.903924	0.0180033	0.064756	0.292532	-0.0061669	5.16521	9.90758	0.00563667	0.391517	0.2681	0.279869	16.308
182	2012	1.18046	1.13132	0.0123784	0.0539846	0.293816	0.0080014	5.18128	10.0283	0.00719719	0.411025	0.279847	0.256852	16.3214
182	2013	1.08466	1.09689	0.013302	0.0505947	0.340132	0.125093	5.18835	9.97035	0.00776207	0.422309	0.290785	0.248044	16.4069
182	2014	0.882554	0.896061	0.0106746	0.0468418	0.383464	-0.128177	5.07086	10.2055	0.0135112	0.43318	0.352774	0.206942	16.51	4.0462
182	2015	0.821759	0.840192	0.0113779	0.0522961	0.352394	0.0037936	5.19157	10.2896	0.00918014	0.446129	0.316648	0.182266	16.6089	4.57089
182	2016	0.895945	0.913473	0.0121246	0.0492721	0.360784	0.0033575	5.18352	10.3828	0.0107701	0.460598	0.342685	0.134381	16.7166	4.64546
182	2017	0.82633	0.840405	0.0252739	0.0438578	0.366645	0.0024653	5.18352	10.468	0.0131194	0.480217	0.224277	0.207781	16.8131	5.26484
182	2018	0.824123	0.840099	0.0326636	0.0429406	0.358804	0.0028774	5.18352	10.5379	0.012562	0.49197	0.197383	0.222643	16.9208	5.11854
182	2019	0.862119	0.882322	0.0239971	0.0443931	0.417017	0.0055145	5.18352	10.4848	0.019382	0.505	0.200542	0.215565	17.039	5.16334
183	2010	1.06182	1.13972	0.0326531	0.0776386	0.327002		5.96582	9.73145	0.0357381	0.398593	0.20985	0.344898	17.4849
183	2011	1.01799	1.10756	0.0289	0.0573769	0.313486	0.0188627	5.96014	9.92798	0.03569	0.411019	0.237	0.317605	17.4982
183	2012	1.04319	0.99976	0.021199	0.0541029	0.312472	0.0039533	5.96577	10.0678	0.0218115	0.421495	0.254703	0.303168	17.5657
183	2013	1.01042	1.02181	0.0165194	0.0436281	0.357931	0.0982438	5.96702	10.0604	0.0265994	0.433122	0.25947	0.283711	17.6765
183	2014	0.954358	0.968963	0.0146375	0.0356574	0.329855	-0.095307	5.96827	10.261	0.0284801	0.447615	0.251192	0.263476	17.8076	4.07056
183	2015	0.971673	0.993468	0.016185	0.0321453	0.386897	0.004232	5.96935	10.3345	0.0278286	0.463879	0.249377	0.209531	17.9528	4.93742
183	2016	0.974114	0.993171	0.0198441	0.0286228	0.393254	0.0046332	5.97138	10.4274	0.0284174	0.478691	0.219176	0.22784	18.0834	4.96124
183	2017	1.00077	1.01782	0.0248144	0.0262604	0.40352	-0.0020553	5.96931	10.5049	0.0331392	0.501207	0.208162	0.231942	18.2064	5.37781
183	2018	0.993553	1.01281	0.0301923	0.0253353	0.375178	-0.0021366	5.96097	10.5951	0.044587	0.501835	0.199679	0.255418	18.3388	5.23884
183	2019	0.927115	0.948842	0.0213251	0.0252126	0.37791	0.0030131	5.95468	10.611	0.0824452	0.529	0.195668	0.251391	18.4794	5.33898
184	2010	1.30054	1.39596	0.0321115	0.0835707	0.276856		5.56954	9.60737	0.0103602	0.353796	0.228617	0.253862	17.8019
184	2011	1.32072	1.43692	0.0280272	0.0666388	0.252791	0.0090087	5.62287	9.80742	0.0198019	0.379396	0.251764	0.230567	17.8086
184	2012	1.24972	1.1977	0.0195056	0.0617217	0.263477	0.0060713	5.59742	9.91537	0.0268082	0.398711	0.270318	0.209517	17.8236
184	2013	1.14928	1.16223	0.0172833	0.0578504	0.317189	0.159624	5.63978	9.84522	0.0329496	0.412608	0.271746	0.202685	17.8727
184	2014	1.0854	1.10201	0.0103185	0.0522493	0.27795	-0.162962	5.64042	10.098	0.0443175	0.425498	0.373033	0.142342	17.9966	4.04006
184	2015	1.06459	1.08847	0.0135705	0.0514041	0.318993	0.0095167	5.64715	10.1744	0.0393433	0.442492	0.261808	0.191177	18.1379	4.88417
184	2016	1.08262	1.1038	0.0130668	0.048011	0.320667	0.0071736	5.66126	10.2662	0.0433398	0.463002	0.256871	0.181863	18.2652	4.88083
184	2017	1.07261	1.09088	0.0180398	0.0452661	0.336289	0.0045883	5.66594	10.3156	0.0554632	0.482508	0.253164	0.172197	18.3785	5.32534
184	2018	1.12769	1.14955	0.0205052	0.0390347	0.338745	-0.0012191	5.66594	10.4053	0.0771662	0.496891	0.256293	0.184225	18.5029	5.17874
184	2019	1.13888	1.16557	0.0131851	0.0374913	0.333041	-0.0030154	5.66749	10.519	0.0887729	0.509	0.252053	0.192821	18.637	5.31854
185	2010	1.23052	1.3208	0.0245575	0.0555574	0.353397		5.4983	10.0864	0.061335	0.416996	0.389141	0.268378	18.1075
185	2011	1.14412	1.24479	0.024208	0.0445641	0.325473	0.0195508	5.5456	10.2855	0.0740982	0.433011	0.432099	0.224082	18.115
185	2012	1.20391	1.1538	0.017129	0.040072	0.365517	0.005348	5.47565	10.3996	0.115658	0.452846	0.481338	0.209308	18.1744
185	2013	1.14321	1.15609	0.0159001	0.0356566	0.372277	0.0978507	5.57648	10.4018	0.139679	0.470302	0.484286	0.194623	18.2761
185	2014	1.08673	1.10336	0.0104004	0.0321178	0.350824	-0.0936653	5.58331	10.5966	0.149576	0.484983	0.683718	0.124097	18.4002	3.8478
185	2015	1.03766	1.06094	0.0106007	0.0296372	0.402349	0.0068995	5.48003	10.6615	0.087277	0.503404	0.581464	0.116539	18.5411	4.88809
185	2016	1.04459	1.06502	0.0092128	0.0278119	0.410701	0.0013953	5.48128	10.7513	0.0816407	0.522489	0.582929	0.114077	18.668	4.87543
185	2017	1.09175	1.11035	0.021192	0.0281284	0.405795	0.0001633	5.6207	10.7393	0.120631	0.538	0.328333	0.203409	18.7872	5.34133
185	2018	1.05856	1.07908	0.0244909	0.0254153	0.384689	0.0035082	5.6207	10.8294	0.130474	0.548788	0.320252	0.233794	18.9163	5.21044
185	2019	1.05778	1.08257	0.0136815	0.0261182	0.421248	0.0024714	5.62257	10.8349	0.133012	0.56	0.318566	0.227883	19.054	5.26219
186	2010	0.930296	0.998549	0.023992	0.0637978	0.292114		6.26482	9.77389	0.0968905	0.34968	0.281361	0.34855	17.309
186	2011	0.965605	1.05056	0.0232558	0.056653	0.270713	-0.0195951	6.26377	10.0151	0.170675	0.375013	0.301134	0.323306	17.3332
186	2012	1.14757	1.09979	0.0144704	0.050167	0.258527	0.0036362	6.28785	10.1799	0.105957	0.39233	0.313741	0.297125	17.4158
186	2013	1.10038	1.11278	0.0116968	0.0437321	0.303312	0.133784	6.2929	10.1453	0.0800649	0.409583	0.329932	0.28457	17.5429
186	2014	1.04363	1.05961	0.0127308	0.040103	0.280745	-0.142364	6.30205	10.358	0.0797439	0.422609	0.289028	0.281436	17.6825	3.93378
186	2015	0.931338	0.952228	0.0149361	0.0365165	0.290654	0.0049893	6.30935	10.4176	0.0471501	0.437703	0.252014	0.248991	17.8335	4.92646
186	2016	1.05199	1.07257	0.0152387	0.0337395	0.29907	0.0053706	6.31886	10.4929	0.0423501	0.45289	0.255049	0.246164	17.9697	4.81644
186	2017	1.07645	1.09479	0.0189631	0.0330661	0.328236	0.0058737	6.3255	10.4953	0.0580772	0.473096	0.252988	0.263599	18.0981	5.29952
186	2018	1.04648	1.06677	0.0268846	0.0299738	0.318921	0.0047796	6.32771	10.5777	0.0667119	0.481103	0.231797	0.368606	18.235	5.13335
186	2019	1.10337	1.12923	0.0162139	0.0294601	0.330604	0.003274	6.32991	10.6377	0.0773178	0.4925	0.239033	0.325656	18.3794	5.26326
187	2010	1.0456	1.12231	0.0271937	0.0940849	0.320184		5.21485	9.57297	0.00469547	0.360904	0.24507	0.287637	17.5434
187	2011	0.960345	1.04484	0.0233488	0.0763927	0.301422	0.0105443	5.22144	9.78785	0.0041452	0.376931	0.262652	0.272613	17.5456
187	2012	1.19904	1.14912	0.017808	0.0661294	0.292607	0.0034507	5.22807	9.95313	0.00447387	0.390094	0.310385	0.2344	17.5861
187	2013	1.10775	1.12024	0.0127588	0.0601252	0.337783	0.0751761	5.23727	9.98516	0.00462037	0.404415	0.298709	0.221065	17.6378
187	2014	1.05556	1.07172	0.00898855	0.056556	0.355777	-0.062419	5.23365	10.101	0.00549117	0.412998	0.356448	0.170982	17.7392	3.84246
187	2015	1.03577	1.059	0.0116434	0.052326	0.374883	0.0078475	5.22256	10.1682	0.002172	0.427493	0.33119	0.160932	17.8583	4.72668
187	2016	1.05817	1.07887	0.0136419	0.0481163	0.37822	0.0051	5.23481	10.2582	0.00302573	0.442805	0.328733	0.15136	17.9688	4.80664
187	2017	1.03242	1.05001	0.026508	0.0479861	0.419156	0.0058949	5.24345	10.253	0.00443619	0.461492	0.197813	0.236888	18.069	5.33243
187	2018	1.02605	1.04594	0.0275556	0.0449279	0.417708	0.0060061	5.24537	10.3238	0.00356747	0.477508	0.194098	0.236284	18.1807	5.18421
187	2019	1.08222	1.10758	0.0163454	0.0428658	0.365825	0.0025574	5.24728	10.3875	0.00638617	0.4903	0.202606	0.216955	18.3028	5.27197
188	2010	0.719841	0.678061	0.054111	0.0145419	0.539717		6.98161	11.5485	0.653602	0.837778	0.892901	0.386352	19.5646
188	2011	0.888113	0.811409	0.0471781	0.0140702	0.662955	0.185241	6.99405	11.4885	0.604159	0.8413	0.829189	0.326643	19.5715
188	2012	0.88524	0.818582	0.0398766	0.0136372	0.689611	0.0050523	7.00387	11.5703	0.545784	0.8502	0.820452	0.318024	19.5988
188	2013	1.04987	0.883271	0.0428972	0.0100194	0.448891	-0.537876	7.01469	12.1299	0.477706	0.8527	0.823732	0.336267	19.6465
188	2014	0.945784	0.806885	0.0450766	0.0096185	0.66406	0.36018	7.02682	11.7635	0.480071	0.8543	0.865537	0.323116	19.7025	4.33638
188	2015	1.00264	1.04449	0.0494711	0.0095158	0.691429	0.0215994	7.03976	11.8218	0.460534	0.8553	0.781073	0.31596	19.7712	5.00482
188	2016	0.99764	0.960697	0.0554302	0.0093277	0.711627	0.0349649	7.05578	11.8631	0.439252	0.8606	0.716989	0.273793	19.8341	5.06212
188	2017	1.12013	1.07994	0.0593529	0.0088447	0.705904	0.03494	7.08098	11.9229	0.449986	0.76928	0.702989	0.267501	19.8938	5.52021
188	2018	1.08753	0.990611	0.0639326	0.0085723	0.652013	0.0292806	7.11326	11.9543	0.429534	0.8638	0.652076	0.268501	19.9616	5.45203
188	2019	1.13036	0.985266	0.0436835	0.0106902	0.648894	0.0267488	7.14346	11.9603	0.423375	0.8646	0.592965	0.253066	20.0417	5.55285
189	2010	0.614475	0.578811	0.100902	0.0123258	1.11007		7.14652	11.5795	2.45027	1	0.874217	0.462297	19.0858
189	2011	0.740309	0.67637	0.100689	0.011099	1.22874	0.139635	7.1722	11.6121	2.32484	1	0.8422	0.418283	19.0902
189	2012	0.83513	0.772245	0.0938681	0.0106563	1.17086	0.0083474	7.23784	11.7219	2.27539	1	0.944596	0.410619	19.117
189	2013	0.975165	0.820421	0.0799822	0.0096688	0.316903	-2.38948	7.31172	13.0557	2.2965	1	1.02391	0.402782	19.1521
189	2014	0.905679	0.77267	0.0809108	0.0088787	1.00848	0.710386	7.38331	11.915	1.87222	1	0.96136	0.38198	19.1951	4.35298
189	2015	0.494423	0.515061	0.0821386	0.0079653	0.924374	0.033839	7.45042	11.9703	1.57417	1	0.774307	0.37438	19.2659	5.05389
189	2016	0.593136	0.571172	0.0971627	0.0069227	0.889986	0.048503	7.52444	12.0282	1.35726	1	0.744826	0.323575	19.3564	5.05087
189	2017	0.671133	0.647051	0.100335	0.0067665	0.799461	0.0497554	7.6271	12.1202	1.24385	0.9974	0.725354	0.297491	19.4224	5.50552
189	2018	0.843793	0.768595	0.105535	0.0064188	0.731274	0.0410282	7.70901	12.1525	1.23906	0.9975	0.826244	0.295885	19.4972	5.43157
189	2019	0.972876	0.847995	0.0785158	0.007707	0.854341	0.0343994	7.87624	12.2234	1.10536	0.9952	0.828817	0.308421	19.5848	5.55079
190	2010	0.974754	0.918179	0.0406328	0.0259806	0.580797		6.40701	11.2985	2.43585	0.876488	0.748332	0.387055	17.6992
190	2011	0.991704	0.906053	0.0367478	0.0229905	0.599999	0.0427703	6.42327	11.4053	2.3745	0.878	0.753322	0.354996	17.7271
190	2012	1.09996	1.01714	0.0283518	0.0213464	0.625898	0.006657	6.4242	11.4666	1.91754	0.8782	0.766258	0.341574	17.7927
190	2013	1.16144	0.977134	0.0280124	0.019791	0.439068	-0.445051	6.47539	11.935	2.0233	0.8785	0.770543	0.331514	17.8828
190	2014	1.05515	0.900191	0.0311939	0.0169408	0.639819	0.319708	6.45295	11.666	1.80794	0.8787	0.813013	0.34076	17.989	4.29401
190	2015	0.82072	0.854979	0.0380792	0.0165863	0.6577	0.0134839	6.4659	11.7337	1.46462	0.8807	0.694411	0.326155	18.0262	5.00736
190	2016	0.826607	0.795997	0.0395392	0.0154979	0.66248	0.0184801	6.48951	11.8097	1.24462	0.888	0.700858	0.309815	18.1471	5.01037
190	2017	0.910069	0.877413	0.0510529	0.0135475	0.620091	0.0381448	6.51318	11.9544	1.11817	0.8937	0.636539	0.266576	18.2332	5.48464
190	2018	0.8252	0.751659	0.0619362	0.0125644	0.591872	0.0590154	6.56319	11.9794	1.11952	0.9008	0.578966	0.255886	18.3264	5.39922
190	2019	1.04614	0.911851	0.0503068	0.0096246	0.436604	0.0660146	6.61854	12.0756	0.847329	0.9072	0.559471	0.254146	18.4309	5.50661
191	2010	1.55531	1.46504	0.0286304	0.0301082	0.680044		7.82679	10.069	0.412463	0.684615	0.596911	0.320716	17.1288
191	2011	1.56998	1.43438	0.0247721	0.0290027	0.782126	0.0524964	7.84476	10.0688	0.445098	0.693442	0.564289	0.293994	17.1824
191	2012	1.37427	1.27079	0.020137	0.0260348	0.739075	0.0047781	7.85308	10.1747	0.389922	0.695	0.557104	0.283164	17.2988
191	2013	1.56429	1.31606	0.0207832	0.024331	0.745072	-0.0060206	7.86282	10.275	0.36537	0.6979	0.586165	0.251182	17.43
191	2014	1.58249	1.35008	0.0177278	0.0219666	0.699669	0.0184347	7.8756	10.3482	0.3418	0.6985	0.580069	0.231923	17.6065	4.31562
191	2015	1.58292	1.64899	0.0232361	0.0197792	0.723863	0.0065693	7.82181	10.4262	0.309489	0.7022	0.467162	0.24775	17.8089	4.93742
191	2016	1.5483	1.49096	0.02429	0.0180046	0.730163	0.0049849	7.83355	10.5292	0.272085	0.703	0.463558	0.219412	18.0086	4.94474
191	2017	1.44097	1.38926	0.0242553	0.016041	0.71259	0.0050233	7.84608	10.6461	0.253096	0.7039	0.452522	0.213034	18.1661	5.4044
191	2018	1.56938	1.42952	0.0288919	0.0161677	0.698656	0.0052703	7.85494	10.7071	0.221823	0.7041	0.402091	0.260332	18.3244	5.30644
191	2019	1.49855	1.30619	0.0211929	0.0157001	0.695961	0.0049809	7.86197	10.772	0.223164	0.7044	0.357674	0.219958	18.4886	5.42519
192	2010	1.18793	1.11898	0.0420193	0.0087233	0.486146		6.87961	11.4509	0.618857	0.940881	0.842301	0.377781	18.3792
192	2011	1.28487	1.1739	0.0367834	0.0075529	0.568061	0.166557	6.88915	11.4208	0.597888	0.9486	0.879207	0.332134	18.47
192	2012	1.18532	1.09607	0.0269996	0.0072282	0.588234	0.004329	6.89823	11.4215	0.582824	0.9487	0.885059	0.306889	18.5785
192	2013	1.20341	1.01245	0.02727	0.0074463	0.325016	-0.896968	6.90723	12.12	0.565101	0.9488	0.897236	0.307798	18.691
192	2014	1.19446	1.01904	0.0269447	0.0076285	0.615846	0.478368	6.91771	11.529	0.567947	0.9489	0.95463	0.301038	18.802	4.2328
192	2015	0.96558	1.00589	0.0266525	0.0075508	0.644973	0.0091186	6.92728	11.5927	0.511252	0.9494	0.696994	0.301535	18.9285	4.90779
192	2016	1.07725	1.03736	0.0275269	0.0070185	0.659232	0.0075306	6.947	11.6604	0.478457	0.9495	0.868719	0.254342	19.0544	4.98582
192	2017	1.09602	1.05669	0.0335409	0.0070756	0.651412	0.0149548	6.98427	11.7307	0.461842	0.9496	0.853696	0.229995	19.1642	5.43853
192	2018	1.13632	1.03506	0.0369769	0.0066369	0.601544	0.0284644	7.02723	11.7574	0.464258	0.9498	0.871796	0.22701	19.2787	5.36184
192	2019	1.04878	0.914155	0.0258332	0.0080088	0.613203	0.031241	7.07513	11.8045	0.449476	0.95	0.777221	0.227127	19.4027	5.45324
193	2010	1.16213	1.09468	0.0290734	0.0563604	0.437109		5.18013	10.043	0.156132	0.525347	0.476955	0.345325	17.4642
193	2011	1.11872	1.0221	0.0215173	0.0464003	0.405939	-0.0459792	5.18257	10.2667	0.140754	0.527721	0.419337	0.300872	17.4845
193	2012	1.11287	1.02907	0.0172414	0.0435753	0.393778	0.0067461	5.18013	10.3641	0.142305	0.533	0.415293	0.286597	17.5223
193	2013	1.19903	1.00876	0.0174143	0.038413	0.467406	0.12824	5.18046	10.3351	0.142422	0.5373	0.42645	0.266091	17.59
193	2014	1.194	1.01865	0.0169215	0.0357435	0.41438	-0.130732	5.18442	10.5555	0.129846	0.538	0.415901	0.251127	17.6738	4.18205
193	2015	0.983987	1.02506	0.0176001	0.0348319	0.447365	0.0066586	5.18767	10.581	0.12942	0.5429	0.302745	0.233026	17.7404	4.91229
193	2016	1.06524	1.02579	0.019402	0.0339226	0.464463	0.0080216	5.19466	10.6308	0.129271	0.5479	0.317302	0.214598	17.7939	4.92248
193	2017	0.997398	0.961609	0.0232217	0.0348578	0.489004	0.0080304	5.20366	10.6445	0.133493	0.5549	0.285471	0.211363	17.8573	5.41537
193	2018	1.03657	0.944193	0.024815	0.035797	0.497402	0.0069383	5.20664	10.7138	0.116052	0.5649	0.27958	0.236217	17.928	5.31929
193	2019	0.963521	0.839841	0.0163278	0.0386578	0.323953	0.008184	5.20961	10.6861	0.138425	0.5739	0.267628	0.213845	18.0104	5.45203
194	2010	1.31216	1.23601	0.027501	0.0650335	0.280159		5.42105	9.69898	0.387102	0.400409	0.265362	0.385413	16.5995
194	2011	1.36453	1.24668	0.0204017	0.0548951	0.265877	0.0185698	5.44593	9.87843	0.311577	0.401825	0.285078	0.339815	16.6415
194	2012	1.18946	1.09989	0.0135494	0.054286	0.282491	0.0087002	5.44123	9.92994	0.30015	0.4046	0.279914	0.336079	16.7144
194	2013	1.16964	0.984035	0.0135274	0.0489469	0.350696	0.170068	5.43239	9.84406	0.294294	0.4065	0.287473	0.298422	16.8129
194	2014	1.04754	0.893696	0.0124464	0.044973	0.475261	-0.183423	5.44654	10.1349	0.315922	0.4126	0.287111	0.261223	16.9493	3.83471
194	2015	1.0256	1.06841	0.0133373	0.043734	0.500048	0.0058478	5.45408	10.1812	0.309869	0.4215	0.251431	0.228512	17.1128	4.57523
194	2016	1.11177	1.0706	0.0153861	0.0410664	0.497362	0.0028929	5.46536	10.2821	0.290882	0.4304	0.234368	0.203067	17.267	4.70869
194	2017	1.25378	1.20879	0.0191038	0.0394595	0.6181	0.0028539	5.2852	10.3307	0.274783	0.4394	0.252304	0.185419	17.3971	5.26898
194	2018	1.24081	1.13023	0.0210521	0.0433965	0.625482	0.0020897	5.2852	10.3899	0.268028	0.4525	0.23238	0.18661	17.5316	5.1232
194	2019	1.19931	1.04537	0.0151011	0.0393028	0.35814	0.0023129	5.28843	10.4586	0.279567	0.465	0.209277	0.192313	17.6751	5.23829
195	2010	1.34697	1.26879	0.0297818	0.0655949	0.418407		5.76094	9.59805	0.129464	0.430146	0.330141	0.318614	16.5701
195	2011	1.36374	1.24596	0.024952	0.0580889	0.434449	0.0229053	5.78465	9.71854	0.124724	0.432717	0.316375	0.268927	16.593
195	2012	1.16541	1.07765	0.016172	0.0573742	0.445746	0.0057741	5.7914	9.76566	0.127188	0.4357	0.320572	0.260174	16.6445
195	2013	1.37301	1.15513	0.0148479	0.052374	0.564669	0.184574	5.79843	9.63155	0.136542	0.46	0.336258	0.250252	16.7206
195	2014	1.22144	1.04206	0.0139091	0.0486443	0.462306	-0.216699	5.80529	9.92959	0.151321	0.469	0.315812	0.223276	16.854	3.9277
195	2015	1.09651	1.14228	0.0168934	0.0451115	0.467606	0.0039346	5.8259	10.0058	0.15922	0.4779	0.275234	0.20523	17.0423	4.70737
195	2016	1.14847	1.10594	0.0204809	0.0428198	0.470607	0.00428	5.84474	10.0871	0.147527	0.4859	0.274635	0.182526	17.212	4.85054
195	2017	1.20687	1.16356	0.022386	0.0444836	0.499459	0.0038593	5.8502	10.1114	0.123106	0.4949	0.274692	0.174666	17.3494	5.34558
195	2018	1.07477	0.97899	0.0237929	0.0445086	0.521659	0.0020613	5.84657	10.1412	0.122379	0.5049	0.218108	0.199716	17.4911	5.22689
195	2019	1.16258	1.01335	0.0235841	0.0421399	0.522984	0.0009395	5.84292	10.2071	0.101904	0.5149	0.206351	0.194896	17.6417	5.35069
196	2010	1.09094	1.02762	0.0320811	0.0301164	0.405756		5.67556	10.6782	1.33982	0.618419	0.707668	0.407072	18.1701
196	2011	1.18585	1.08343	0.026715	0.0268026	0.444001	0.136655	5.70352	10.7218	1.19816	0.62191	0.71665	0.378002	18.1984
196	2012	1.21564	1.1241	0.0155814	0.0239488	0.432824	0.0078464	5.71026	10.8371	1.31962	0.639	0.732925	0.349164	18.2575
196	2013	1.27053	1.06891	0.01475	0.0213564	0.320686	-0.356804	5.71055	11.2656	1.32756	0.66	0.76204	0.325818	18.3329
196	2014	1.35218	1.1536	0.014768	0.0192623	0.43994	0.272276	5.71987	11.0613	1.21629	0.67	0.806348	0.299225	18.4207	4.05039
196	2015	1.17861	1.2278	0.0170873	0.0187798	0.458234	0.0058413	5.73962	11.1009	1.07797	0.6815	0.69953	0.282191	18.5265	4.81308
196	2016	1.20561	1.16097	0.0183502	0.0182221	0.475013	0.0050858	5.7626	11.1789	0.897985	0.6905	0.709727	0.251505	18.6252	4.9085
196	2017	1.16804	1.12613	0.0251619	0.0171697	0.463208	0.0022452	5.77899	11.2923	0.889034	0.6955	0.702298	0.226175	18.716	5.35387
196	2018	1.21474	1.10649	0.0318316	0.0169727	0.46172	0.0057277	5.80056	11.3553	0.81471	0.7076	0.722152	0.241294	18.8141	5.22231
196	2019	1.20045	1.04636	0.0210797	0.0178128	0.58097	0.0105159	5.82688	11.3626	0.649884	0.7212	0.651955	0.214539	18.9235	5.32609
197	2010	1.49232	1.40571	0.0137247	0.0511741	0.650536		6.47751	9.66694	0.298461	0.541767	0.464166	0.239039	17.2178
197	2011	1.52454	1.39287	0.0113115	0.0430475	0.570849	0.0003445	6.48709	9.83532	0.293895	0.545515	0.439828	0.17915	17.2258
197	2012	1.39914	1.29379	0.00827452	0.0407924	0.593031	0.0050703	6.49027	9.93343	0.293938	0.546	0.466985	0.152592	17.2439
197	2013	1.51203	1.27209	0.00851506	0.0369182	0.0445813	0.160903	6.57817	9.85377	0.384991	0.547	0.457222	0.139772	17.3044
197	2014	1.49652	1.27674	0.0098525	0.0342723	0.516953	-0.178049	6.59489	10.0828	0.33818	0.547	0.394277	0.147483	17.37	3.16082
197	2015	1.12506	1.17202	0.0194259	0.0329382	0.539394	0.005863	6.6039	10.1379	0.261651	0.5503	0.135373	0.270228	17.4565	4.67944
197	2016	1.22775	1.18229	0.0198195	0.0306317	0.541424	0.0049402	6.60662	10.2165	0.258395	0.5508	0.148769	0.23231	17.543	4.74645
197	2017	1.11106	1.07119	0.020941	0.0292546	0.552547	-0.0191087	6.61216	10.2621	0.232748	0.5506	0.165184	0.212129	17.619	5.26585
197	2018	1.22244	1.11349	0.0198413	0.0278371	0.556852	0.0044625	6.59264	10.3361	0.193179	0.5515	0.166052	0.174029	17.7036	5.11068
197	2019	1.23008	1.07218	0.0143695	0.0253463	0.345491	0.0059533	6.59545	10.4901	0.155426	0.552	0.152195	0.169608	17.8007	5.20915
198	2010	1.40745	1.32576	0.0397351	0.0101261	0.926489		6.59677	11.1027	1.9382	0.884567	0.958631	0.390513	18.1535
198	2011	1.41518	1.29295	0.0357759	0.0093973	1.20209	0.223281	6.61355	10.959	1.84524	0.886	0.889577	0.374561	18.1904
198	2012	1.28084	1.1844	0.0249776	0.0095206	1.23913	0.0329049	6.62763	10.982	1.82079	0.8867	0.924114	0.378424	18.2472
198	2013	1.46394	1.23164	0.0252877	0.0091074	0.272234	-3.508	6.63887	12.5793	1.72742	0.8875	0.920456	0.376872	18.3223
198	2014	1.54118	1.31484	0.0269883	0.0093064	1.44633	0.773106	6.6505	11.1649	1.6971	0.8881	0.994604	0.377398	18.3923	4.22464
198	2015	1.35931	1.41605	0.0279554	0.0091725	1.49545	-0.0037695	6.66615	11.2334	1.66265	0.8882	0.891142	0.378382	18.4597	4.94975
198	2016	1.43655	1.38335	0.0362365	0.0082801	1.50924	-0.0049456	6.69069	11.3228	1.67757	0.8914	0.909	0.365266	18.5246	4.96916
198	2017	1.33862	1.29059	0.0454169	0.0076922	1.42868	0.0053223	6.7303	11.4222	1.6134	0.8986	0.886797	0.346646	18.5897	5.37577
198	2018	1.25555	1.14366	0.0498991	0.0079485	1.32886	0.0078182	6.80059	11.5023	1.62407	0.9102	0.849107	0.348586	18.6617	5.2677
198	2019	1.32788	1.15743	0.0349045	0.0101395	1.17274	0.0071844	6.88722	11.6308	1.45918	0.921	0.780134	0.343475	18.7449	5.37818
199	2010	1.63894	1.54382	0.0412541	0.0122659	0.594942		6.71552	11.203	1.13822	0.878165	0.955639	0.407806	17.7401
199	2011	1.59719	1.45924	0.0295273	0.0107605	0.719927	0.194541	6.72543	11.1564	1.00713	0.8787	0.950952	0.344668	17.7865
199	2012	1.49141	1.37911	0.0214473	0.0091354	0.689519	0.0051203	6.74365	11.2584	0.866874	0.8792	0.937628	0.345287	17.8627
199	2013	1.59666	1.34329	0.0224914	0.0089051	0.33945	-1.04457	6.75482	12.0515	0.836339	0.88	0.950177	0.335818	17.9413
199	2014	1.63289	1.39308	0.0224764	0.0083942	0.713796	0.516223	6.7678	11.3928	0.804172	0.8807	0.963002	0.332655	17.9997	4.26746
199	2015	1.09791	1.14374	0.0217069	0.007867	0.734405	0.0055758	6.78233	11.4514	0.736519	0.8812	0.81167	0.31896	18.0795	4.95667
199	2016	1.07504	1.03523	0.0242027	0.0076402	0.75766	0.0057985	6.7989	11.5076	0.701768	0.882	0.804062	0.281145	18.1564	4.96171
199	2017	0.885134	0.853373	0.0320373	0.0071711	0.746457	0.0077562	6.83572	11.5685	0.74935	0.8828	0.687052	0.263461	18.2272	5.40933
199	2018	0.993244	0.904728	0.0379092	0.0071572	0.812103	0.0121785	6.83572	11.6135	0.646287	0.8835	0.719827	0.276119	18.3046	5.29127
199	2019	1.1095	0.967083	0.0285091	0.0083844	0.905325	0.0179048	6.93321	11.4372	0.771175	0.884	0.688349	0.271859	18.393	5.38961
200	2010	1.23523	1.16354	0.0316425	0.0264261	0.448513		6.01517	10.5271	0.617929	0.622997	0.784253	0.384888	17.6552
200	2011	1.28346	1.17261	0.0264328	0.0230521	0.470419	0.055931	6.02468	10.6229	0.624379	0.628	0.720932	0.349585	17.7089
200	2012	1.24532	1.15155	0.0225876	0.0243034	0.488961	0.0035822	6.02407	10.6461	0.630168	0.632	0.717787	0.326002	17.7897
200	2013	1.35959	1.14385	0.020186	0.0216981	0.452501	-0.138458	6.02305	10.8375	0.611233	0.641	0.743286	0.319306	17.8875
200	2014	1.36938	1.16827	0.0197024	0.0220798	0.507993	0.127545	6.02508	10.7415	0.600862	0.642	0.750551	0.306287	17.9889	4.22112
200	2015	1.32165	1.37682	0.0207527	0.0209422	0.531336	0.0024164	6.02305	10.8119	0.551296	0.6484	0.679458	0.300035	18.1097	4.87145
200	2016	1.37831	1.32727	0.0217951	0.0195069	0.552567	0.0035987	6.02416	10.8851	0.524064	0.6506	0.696338	0.261051	18.2315	4.96667
200	2017	1.33105	1.28329	0.0263525	0.0177329	0.548254	0.0046388	6.02923	10.9868	0.513134	0.6581	0.667257	0.248801	18.3369	5.43145
200	2018	1.3038	1.18761	0.026798	0.0176748	0.558462	0.0059167	6.03701	11.0561	0.508785	0.665	0.645841	0.246009	18.4483	5.35283
200	2019	1.24787	1.08769	0.0178328	0.0186718	0.442473	0.0075408	6.04202	11.1301	0.453403	0.6671	0.609702	0.218705	18.5699	5.44605
201	2010	1.25686	1.18391	0.0298842	0.0434484	0.498935		5.86199	10.1922	0.190758	0.468134	0.412354	0.31752	17.1126
201	2011	1.1875	1.08494	0.0220315	0.0384704	0.492637	0.0156855	5.8767	10.3574	0.181168	0.469746	0.431215	0.286981	17.1561
201	2012	1.23402	1.1411	0.0157699	0.0332569	0.456207	0.0090713	5.87622	10.4939	0.158208	0.48	0.419048	0.285714	17.2349
201	2013	1.24846	1.05035	0.0158228	0.0307741	0.50924	0.137756	5.87693	10.5047	0.141822	0.488	0.469991	0.257818	17.3402
201	2014	1.25124	1.06748	0.0145512	0.0279483	0.394429	-0.144796	5.88919	10.7566	0.141297	0.4905	0.509456	0.212175	17.4471	3.87929
201	2015	0.983399	1.02445	0.0150153	0.0266302	0.402862	0.0062938	5.90119	10.8177	0.142228	0.4991	0.39747	0.205209	17.5494	4.86353
201	2016	1.02024	0.982464	0.0205222	0.0265716	0.42817	0.0057407	5.91224	10.8284	0.109366	0.5081	0.298413	0.21074	17.5839	4.90489
201	2017	1.04909	1.01145	0.022094	0.0258561	0.44913	0.0062629	5.92239	10.8536	0.108368	0.5161	0.314005	0.201154	17.659	5.31499
201	2018	0.98017	0.892818	0.0308226	0.0251586	0.474513	0.0053279	5.92575	10.8775	0.102166	0.5261	0.276801	0.234283	17.74	5.19922
201	2019	1.01454	0.884313	0.0199069	0.0285402	0.330995	0.0053169	5.93577	10.828	0.1175	0.5361	0.265324	0.235772	17.8317	5.33401
202	2010	1.42627	1.34349	0.0292919	0.0321694	0.483807		6.27114	9.90753	0.17072	0.366805	0.431045	0.346067	17.4139
202	2011	1.39785	1.27712	0.0249906	0.0264082	0.473782	0.0056154	6.27683	10.0926	0.167403	0.372604	0.428403	0.273522	17.4447
202	2012	1.29914	1.20132	0.018243	0.0249433	0.495301	0.0720877	6.27666	10.1077	0.159492	0.383	0.421967	0.266913	17.5047
202	2013	1.49687	1.25934	0.0186934	0.0231553	0.55263	0.0568223	6.28836	10.1512	0.165801	0.391	0.399036	0.251605	17.6127
202	2014	1.56634	1.3363	0.0204227	0.0209797	0.514408	-0.118272	6.29562	10.3552	0.171741	0.3981	0.409315	0.252568	17.7517	4.12584
202	2015	1.45848	1.51936	0.0210082	0.0202263	0.549969	0.0051492	6.30074	10.4022	0.134642	0.4074	0.295513	0.247093	17.9254	4.89103
202	2016	1.62139	1.56135	0.0234643	0.0190568	0.554243	0.0041791	6.30516	10.4804	0.118289	0.4144	0.296341	0.236591	18.0889	4.88758
202	2017	1.32541	1.27785	0.0240741	0.0175362	0.489613	0.0043746	6.44743	10.5586	0.122803	0.4209	0.304947	0.217481	18.225	5.31993
202	2018	1.27116	1.15788	0.0320094	0.0170217	0.489797	0.004012	6.45457	10.6239	0.126194	0.4301	0.253112	0.2697	18.3652	5.19068
202	2019	1.35694	1.18276	0.0245305	0.0192747	0.483688	0.003832	6.46402	10.6387	0.135108	0.4396	0.260912	0.242486	18.5141	5.29806
203	2010	1.59305	1.50059	0.0173243	0.0267411	0.396921		6.47222	10.0842	0.0363969	0.350595	0.424116	0.276997	16.4581
203	2011	1.69601	1.54953	0.0142166	0.0234915	0.374878	-0.0636336	6.48955	10.3026	0.034203	0.359249	0.408678	0.241984	16.5057
203	2012	1.40289	1.29725	0.0106247	0.0220538	0.365629	0.0118864	6.49363	10.3945	0.0339274	0.3743	0.406304	0.229903	16.6926
203	2013	1.55026	1.30426	0.0109562	0.0201836	0.469913	0.218342	6.49116	10.2576	0.0350833	0.3833	0.413377	0.224214	16.9525
203	2014	1.68403	1.43671	0.0113217	0.0181713	0.367111	-0.256907	6.50648	10.5701	0.0359233	0.3901	0.381306	0.196873	17.2143	3.68738
203	2015	1.57403	1.63973	0.0126406	0.0175444	0.386537	0.0056413	6.52458	10.6047	0.0416313	0.4002	0.335153	0.182323	17.4619	4.68601
203	2016	1.76095	1.69574	0.012848	0.0166038	0.391512	0.0060751	6.54099	10.6738	0.0398898	0.408	0.347182	0.192967	17.6951	4.76561
203	2017	1.84444	1.77826	0.0145228	0.0152817	0.386063	0.0100007	6.55247	10.7604	0.0469143	0.419	0.341208	0.217381	17.8853	5.24789
203	2018	1.80167	1.64111	0.0155727	0.0164903	0.386593	0.0151865	6.55993	10.8078	0.0485136	0.43	0.32023	0.22955	18.0703	5.11039
203	2019	1.68262	1.46663	0.0110799	0.0165956	0.346226	0.0161781	6.56848	10.8419	0.0603067	0.4481	0.30536	0.180067	18.2567	5.23737
204	2010	1.30881	1.23285	0.0210938	0.0328769	0.285206		5.59967	10.2341	0.273767	0.423873	0.601598	0.266276	17.5236
204	2011	1.33486	1.21957	0.0164805	0.0285409	0.27276	0.0091038	5.61545	10.4235	0.278685	0.4245	0.587415	0.23127	17.5904
204	2012	1.2611	1.16614	0.0125229	0.026601	0.275132	0.0075855	5.65932	10.515	0.274179	0.4262	0.588192	0.215394	17.6923
204	2013	1.38738	1.16722	0.0127515	0.0255411	0.297949	0.0774778	5.66258	10.5612	0.261868	0.4382	0.602645	0.198062	17.8097
204	2014	1.35806	1.15861	0.0122674	0.0233331	0.283144	-0.0672805	5.66979	10.7319	0.260679	0.4401	0.575611	0.180968	17.9306	4.09084
204	2015	1.24479	1.29675	0.0126255	0.0220314	0.298002	0.0046256	5.67947	10.7928	0.259455	0.4516	0.535513	0.174316	18.0668	4.89103
204	2016	1.36797	1.31732	0.0223555	0.0216486	0.324324	0.0059946	5.69087	10.8431	0.221059	0.4608	0.369528	0.233369	18.1775	4.838
204	2017	1.30556	1.25871	0.0281497	0.0217004	0.353659	0.0067985	5.6999	10.8486	0.168931	0.4678	0.349806	0.24479	18.2881	5.32652
204	2018	1.24469	1.13377	0.0309311	0.0218049	0.363187	0.0081155	5.70602	10.8831	0.177287	0.4776	0.335877	0.248306	18.4037	5.23494
204	2019	1.25261	1.09182	0.0201387	0.0260631	0.379622	0.0086908	5.71551	10.8956	0.179891	0.4863	0.324782	0.232996	18.5289	5.33792
205	2010	1.27377	1.19984	0.0197829	0.0331745	0.31838		5.37441	10.2515	0.234451	0.475435	0.548076	0.280808	17.9457
205	2011	1.31408	1.20059	0.0162496	0.0376857	0.387674	-0.0324609	5.38453	10.202	0.292494	0.476526	0.534419	0.252995	17.9235
205	2012	1.24835	1.15435	0.0139289	0.0419499	0.409245	0.0082853	5.37509	10.2154	0.279404	0.4793	0.505029	0.260734	17.9021
205	2013	1.37148	1.15385	0.0140056	0.0387909	0.468257	0.0848743	5.36679	10.1909	0.247045	0.48	0.499973	0.257057	17.8959
205	2014	1.33247	1.13678	0.0170683	0.0374981	0.402164	-0.0774733	5.37485	10.357	0.225649	0.483	0.479687	0.25525	17.9077	3.93104
205	2015	1.12569	1.17268	0.0174386	0.0350994	0.412022	0.005672	5.38545	10.4161	0.219097	0.4907	0.370412	0.253459	17.927	4.71752
205	2016	1.40811	1.35597	0.0190299	0.0339675	0.408131	0.0034914	5.40834	10.495	0.211063	0.5	0.314841	0.241847	17.9416	4.82881
205	2017	1.36119	1.31235	0.0280392	0.0338165	0.413184	0.0033097	5.4293	10.5489	0.223879	0.507	0.338345	0.238398	17.9491	5.33031
205	2018	1.24794	1.13673	0.0335128	0.034158	0.417718	0.0036138	5.43619	10.6085	0.264037	0.52	0.327176	0.246208	17.9628	5.22834
205	2019	1.31239	1.14392	0.0242963	0.0316101	0.294666	0.0031962	5.45433	10.6867	0.245318	0.535	0.299882	0.249712	17.9864	5.32001
207	2010	1.6295	1.53493	0.0287193	0.0315994	0.392211		7.12664	9.76267	0.243251	0.473118	0.408217	0.345666	17.6009
207	2011	1.59652	1.45864	0.025027	0.0265119	0.414673	0.0149924	7.14185	9.94175	0.222645	0.475961	0.374032	0.312837	17.6454
207	2012	1.37609	1.27247	0.0209877	0.0234823	0.409359	0.0061449	6.93455	10.0661	0.193206	0.49	0.379315	0.282716	17.6978
207	2013	1.63334	1.37416	0.0205428	0.0212415	0.412512	0.130949	7.1609	10.0649	0.181093	0.5003	0.407267	0.28445	17.7789
207	2014	1.70398	1.45373	0.0211934	0.0196305	0.372493	-0.135512	7.18063	10.2955	0.188449	0.5053	0.393183	0.284205	17.898	3.72425
207	2015	1.50267	1.5654	0.021575	0.0181358	0.399946	0.0053024	7.19437	10.3499	0.232085	0.5089	0.279561	0.284996	18.0463	4.81996
207	2016	1.54355	1.48639	0.0202326	0.0174966	0.423818	0.0048486	7.19115	10.4051	0.23402	0.51	0.275879	0.284478	18.1766	4.77438
207	2017	1.41155	1.3609	0.0214256	0.0174653	0.473081	0.0022061	7.19259	10.3934	0.212948	0.5108	0.255743	0.273726	18.2919	5.29562
207	2018	1.43156	1.30398	0.0229394	0.0164513	0.449308	-0.0003836	7.19828	10.4733	0.159642	0.5118	0.252886	0.24099	18.413	5.16623
[truncated: 741 more rows]
